# Supplementary material for: Heterologous SARS-CoV-2 spike protein booster elicits durable and broad antibody responses against the receptor-binding domain
Source: Nat Commun. 2023 Mar 15;14:1451. doi: 10.1038/s41467-023-37128-1 (PMC10016167; doi:10.1038/s41467-023-37128-1)
Supplement: Supplementary file 3 — Source Data [file 41467_2023_37128_MOESM3_ESM.xlsx]

## Sheet: Figure 1a
Figure 1a
Cohort demographics
	Age			BMI			Male			Comorbidities (HT, DM, DL)
	BNT162b2	S-268019-b		BNT162b2	S-268019-b		BNT162b2	S-268019-b		BNT162b2	S-268019-b
	n = 90	n = 94		n = 90	n = 94		70	72.3404		3.33333	4.25532
	24	46		20.48	22.66
	27	24		18.93	24.11
	49	33		24.1	25.18
	24	22		21.33	21.33
	39	29		22.84	23.2
	42	43		22.01	22.14
	31	41		29.17	19.73
	36	34		19.17	28.54
	34	27		25.32	25.74
	23	37		17.31	27.81
	21	45		16.38	29.7
	25	32		31.9	21.1
	49	50		19.1	22.9
	44	21		19.25	19.47
	35	39		17.47	17.85
	26	35		22.25	28.28
	26	23		23.08	21.42
	54	39		19.73	24.71
	38	46		34.77	30.17
	37	29		20.06	20.79
	37	40		22.08	25.76
	29	26		21.12	25.54
	23	23		28.88	23.2
	29	24		24.52	23.02
	29	26		18.42	22.79
	35	29		18.46	22.5
	47	26		20.12	23.68
	34	55		20.47	25.11
	28	28		24.67	23.37
	27	23		22.5	21.15
	45	59		23.56	22.94
	22	23		23.63	22.43
	23	24		17.83	24.6
	31	31		30.2	27.21
	52	36		24.45	19.79
	24	48		22.58	20.55
	42	43		22.11	29.3
	34	24		17.34	19.78
	26	30		20.36	22.15
	25	24		19	18.81
	25	56		24.95	17.54
	22	45		20.74	27.39
	37	29		32.02	21.95
	34	26		19.29	17.48
	35	33		20.46	24.23
	22	25		18.9	19.4
	21	22		17.8	21.74
	24	41		28.76	22.49
	44	39		21.18	24.03
	27	41		18.41	22.31
	25	39		39.98	26.15
	31	41		26.66	27.14
	27	25		24.51	23.25
	31	28		23.52	21.4
	38	25		37.21	21.14
	25	25		19.17	17.7
	35	23		18.7	54.42
	25	26		18.24	24.74
	26	37		29.45	19.35
	30	23		28.45	20.29
	53	29		24.29	26.85
	47	23		18.07	20.78
	21	23		19.14	17.87
	34	39		27.19	19.39
	33	27		26.2	19.3
	32	38		28.11	30.94
	28	22		19.77	22.69
	34	22		22.33	17.95
	49	31		20.98	21.34
	22	42		18.42	25.13
	22	32		21.27	27.54
	33	26		25.23	28.54
	25	26		20.49	23.9
	24	26		21.86	31.31
	26	30		29.73	21.68
	37	38		24.58	23.89
	37	23		20.8	20.69
	24	24		20.42	28.53
	34	33		19.39	16.12
	43	25		21.3	22.11
	21	40		24.65	26.48
	42	29		19.68	23.7
	58	37		26.87	25.81
	30	30		21.83	19.25
	28	51		20.93	21.87
	39	31		21.42	23.98
	33	40		27.48	22.85
	44	22		20.6	20.47
	31	34		27.26	19.5
	31	42		21.62	17.99
		33			23.5
		29			20.63
		58			22.47
		33			20.71

## Sheet: Figure 1b
Figure 1b
Cytokine dynamics
	IL-6			IP-10
	BNT162b2	S-268019-b		BNT162b2	S-268019-b
	n = 90	n = 94		n = 90	n = 94
	1	1		6.2358	4.6378
	1	1		19.4871	8.1379
	1	1		8.6571	10.2869
	1	1		5.837	4.9023
	1	1		4.3726	2.0887
	1	1		1.2619	3.1132
	1	1		5.5894	6.1217
	1	1		0.6406	1.5028
	1	1		7.9444	3.4704
	1	1		14.2481	4.7105
	1	1		5.7915	7.142
	1	1		1.1789	8.5896
	1	1		7.1416	2.4679
	1	1		5.5199	3.5417
	1.7372	1		3.2338	3.06
	1	1.0644		6.8184	8.6659
	1	1		7.0208	5.958
	1	2.0834		1.1026	18.0285
	2.1167	1.6246		10.2402	15.1895
	1.4092	1.018		9.9097	5.9822
	1.0063	1		3.9253	6.6785
	1.0992	1		21.0461	3.028
	1	1		2.7776	6.1357
	0.7791	1		7.2772	4.085
	1.375	1		7.5008	1.5771
	1.349	1		6.5748	2.8491
	3.7995	1.1339		19.7994	7.2985
	1	1		4.9199	4.3688
	2.8359	1		4.5261	6.2291
	1	1		10.6306	6.2447
	1	1		5.7045	5.019
	5.5991	1		4.589	2.1325
	1	1		4.6366	3.967
	1	1		2.2848	3.6157
	1	2		10.9635	5.946
	1	1		7.0456	5.9008
	1	1		4.9443	1.3606
	1	1		2.2293	4.2966
	1	1		3.5345	6.2271
	6.1036	1		23.7393	3.6415
	2.1825	0.7274		4.8241	3.0458
	1	1		3.0417	2.5252
	1	1		3.0044	2.66
	1	1		6.2956	6.7681
	1	1		7.1665	1.0183
	1	1		2.6455	2.0197
	1	1		5.0163	3.4005
	0.3467	1		0.9888	0.5916
	3.607	1		23.4385	1.7458
	1	1		9.6968	1.6683
	1	1		1.4338	4.6279
	1.3001	1		3.6284	5.2474
	1	1		1.9603	1.5414
	1	1.7035		12.6036	13.5803
	1.2491	1		8.3325	4.9547
	1	1		6.4033	5.6641
	0.069	1		0.0161	7.0121
	1	0.7458		10.9275	2.1502
	1	1		4.8465	5.2633
	1.2255	1		8.8669	5.0184
	5.613	1		31.0018	6.4913
	1	0.416		7.8705	4.351
	1	1		9.9473	2.1827
	1	1		5.9935	5.4093
	1	1		10.3867	3.0743
	1	1		8.049	5.852
	3.7518	1		8.1847	3.5734
	1	2.3193		17.5538	3.186
	1.6788	1.2954		11.6857	6.6117
	1	1		10.5988	4.126
	3.8832	1		8.9185	2.3107
	3.6391	1		16.6438	2.4951
	2.7322	1		18.0556	3.1251
	4.1505	1		11.0102	4.7776
	1.3522	1		4.1645	3.5749
	1	1		5.5998	3.6675
	1	1		3.1087	5.4144
	0.5	1		0.0396	4.7146
	1.2147	1		7.3114	3.8022
	1	1		5.4056	3.3291
	1	1.1646		9.3428	8.5673
	1	1		4.1623	4.8227
	0.3888	1		0.9518	3.1547
	6.9818	1		19.2649	3.6236
	3.1672	1		11.9162	3.4346
	2.45	1		15.5283	2.5492
	1	3.5213		3.5199	5.4021
	1	1		7.6535	8.349
	1	1		1.5165	9.8606
	2	2.9946		5.5896	1.1925
		1			6.8204
		1			4.9272
		0.5			0.5037
		0.4587			3.7177

## Sheet: Figure 1c
Figure 1c
Correlation between systemic symptom scores and cytokine dynamics
	BNT162b2			S-268019-b			BNT162b2			S-268019-b
	n = 90			n = 94			n = 90			n = 94
	Systemic symptom score	IL-6 (Fold change)		Systemic symptom score	IL-6 (Fold change)		Systemic symptom score	IP-10 (Fold change)		Systemic symptom score	IP-10 (Fold change)
	1	1		2	1		1	6.2358		2	4.6378
	3	1		1	1		3	19.4871		1	8.1379
	4	1		2	1		4	8.6571		2	10.2869
	4	1		2	1		4	5.837		2	4.9023
	1	1		2	1		1	4.3726		2	2.0887
	1	1		2	1		1	1.2619		2	3.1132
	1	1		1	1		1	5.5894		1	6.1217
	2	1		1	1		2	0.6406		1	1.5028
	4	1		3	1		4	7.9444		3	3.4704
	3	1		1	1		3	14.2481		1	4.7105
	3	1		3	1		3	5.7915		3	7.142
	2	1		2	1		2	1.1789		2	8.5896
	3	1		1	1		3	7.1416		1	2.4679
	2	1		1	1		2	5.5199		1	3.5417
	1	1.7372		4	1		1	3.2338		4	3.06
	2	1		2	1.0644		2	6.8184		2	8.6659
	4	1		4	1		4	7.0208		4	5.958
	2	1		4	2.0834		2	1.1026		4	18.0285
	3	2.1167		1	1.6246		3	10.2402		1	15.1895
	1	1.4092		4	1.018		1	9.9097		4	5.9822
	1	1.0063		2	1		1	3.9253		2	6.6785
	3	1.0992		1	1		3	21.0461		1	3.028
	1	1		2	1		1	2.7776		2	6.1357
	4	0.7791		1	1		4	7.2772		1	4.085
	2	1.375		4	1		2	7.5008		4	1.5771
	3	1.349		4	1		3	6.5748		4	2.8491
	3	3.7995		1	1.1339		3	19.7994		1	7.2985
	3	1		3	1		3	4.9199		3	4.3688
	4	2.8359		3	1		4	4.5261		3	6.2291
	3	1		1	1		3	10.6306		1	6.2447
	1	1		1	1		1	5.7045		1	5.019
	4	5.5991		1	1		4	4.589		1	2.1325
	3	1		1	1		3	4.6366		1	3.967
	4	1		1	1		4	2.2848		1	3.6157
	2	1		1	2		2	10.9635		1	5.946
	0	1		4	1		0	7.0456		4	5.9008
	0	1		1	1		0	4.9443		1	1.3606
	0	1		0	1		0	2.2293		0	4.2966
	0	1		0	1		0	3.5345		0	6.2271
	0	6.1036		0	1		0	23.7393		0	3.6415
	0	2.1825		0	0.7274		0	4.8241		0	3.0458
	0	1		0	1		0	3.0417		0	2.5252
	0	1		0	1		0	3.0044		0	2.66
	0	1		0	1		0	6.2956		0	6.7681
	0	1		0	1		0	7.1665		0	1.0183
	0	1		0	1		0	2.6455		0	2.0197
	0	1		0	1		0	5.0163		0	3.4005
	0	0.3467		0	1		0	0.9888		0	0.5916
	0	3.607		0	1		0	23.4385		0	1.7458
	0	1		0	1		0	9.6968		0	1.6683
	0	1		0	1		0	1.4338		0	4.6279
	0	1.3001		0	1		0	3.6284		0	5.2474
	0	1		0	1		0	1.9603		0	1.5414
	0	1		0	1.7035		0	12.6036		0	13.5803
	0	1.2491		0	1		0	8.3325		0	4.9547
	0	1		0	1		0	6.4033		0	5.6641
	0	0.069		0	1		0	0.0161		0	7.0121
	0	1		0	0.7458		0	10.9275		0	2.1502
	0	1		0	1		0	4.8465		0	5.2633
	0	1.2255		0	1		0	8.8669		0	5.0184
	9	5.613		0	1		9	31.0018		0	6.4913
	8	1		0	0.416		8	7.8705		0	4.351
	8	1		0	1		8	9.9473		0	2.1827
	6	1		0	1		6	5.9935		0	5.4093
	7	1		0	1		7	10.3867		0	3.0743
	8	1		0	1		8	8.049		0	5.852
	7	3.7518		0	1		7	8.1847		0	3.5734
	7	1		0	2.3193		7	17.5538		0	3.186
	8	1.6788		0	1.2954		8	11.6857		0	6.6117
	12	1		0	1		12	10.5988		0	4.126
	11	3.8832		0	1		11	8.9185		0	2.3107
	18	3.6391		0	1		18	16.6438		0	2.4951
	12	2.7322		0	1		12	18.0556		0	3.1251
	6	4.1505		0	1		6	11.0102		0	4.7776
	12	1.3522		0	1		12	4.1645		0	3.5749
	7	1		5	1		7	5.5998		5	3.6675
	6	1		7	1		6	3.1087		7	5.4144
	5	0.5		5	1		5	0.0396		5	4.7146
	14	1.2147		6	1		14	7.3114		6	3.8022
	9	1		5	1		9	5.4056		5	3.3291
	10	1		6	1.1646		10	9.3428		6	8.5673
	6	1		6	1		6	4.1623		6	4.8227
	12	0.3888		8	1		12	0.9518		8	3.1547
	6	6.9818		9	1		6	19.2649		9	3.6236
	16	3.1672		5	1		16	11.9162		5	3.4346
	5	2.45		10	1		5	15.5283		10	2.5492
	5	1		6	3.5213		5	3.5199		6	5.4021
	6	1		10	1		6	7.6535		10	8.349
	6	1		5	1		6	1.5165		5	9.8606
	5	2		10	2.9946		5	5.5896		10	1.1925
				5	1					5	6.8204
				9	1					9	4.9272
				5	0.5					5	0.5037
				9	0.4587					9	3.7177

## Sheet: Figure 1d
Figure 1d
RBD-binding IgG titer
	Wuhan					Wuhan					Beta					Beta					BA.1					BA.1
	BNT162b2					S-268019-b					BNT162b2					S-268019-b					BNT162b2					S-268019-b
	n = 90					n = 94					n = 90					n = 94					n = 90					n = 94
	Day 0	Day 14	Day 28	Day 68		Day 0	Day 14	Day 28	Day 68		Day 0	Day 14	Day 28	Day 68		Day 0	Day 14	Day 28	Day 68		Day 0	Day 14	Day 28	Day 68		Day 0	Day 14	Day 28	Day 68
	114.323	5494.02	5393.33	3016.3		80.0536	6503.6	6846.28	6653.79		43.5246	2603	2280.45	1152.88		33.5938	3281.14	2717.44	2682.83		29.4813	2080.94	1325.28	953.276		14.3507	2097.1	1296.5	1422.78
	131.383	4890.91	3827.47	2515.14		87.3268	2494.57	1631.42	2928.64		61.6391	2443.63	1761.63	1040.16		32.1794	1348.31	763.553	1163.78		28.3732	1563.05	750.861	500.603		14.4634	846.2	394.674	746.571
	73.5427	1870.92	2349.43	815.389		23.8942	2947.53	3000.44	1649.34		26.0486	993.84	1128.65	352.408		6.6752	1456.15	1185.3	565.777		18.1865	762.664	663.063	240.704		2.9646	959.2	616.409	384.71
	160.495	2200.3	3107.78	6102.59		339.502	3591.93	4381.28	4748.16		55.3521	1147.42	1328.74	2235.18		143.53	1847.69	2036.4	2085.53		32.0681	786.796	535.058	970.11		63.3035	1333.2	1116.07	1333.98
	218.529	5470.55	5198.51	2998.7		94.1426	10173.5	13376.4	8080.98		94.5947	2614.54	2122.06	1143.66		39.1263	4832.35	5512	3888.42		43.8563	1446.27	883.865	469.721		17.2844	2512.7	1590.93	1511.15
	85.5348	4527.52	7394.69	4452.24		90.2011	2696.39	1680.8	1147.08		25.4126	2059.63	2484.12	1413.07		35.2897	1372.03	705.047	405.438		13.2522	1308.87	961.645	723.239		24.6646	885.3	343.498	223.589
	299.395	7555.54	6531.8	3507.29		33.6382	1782.17	1516.82	1013.71		131.441	3151.15	2914.82	1356.12		11.4044	1071.04	818.13	483.11		48.1386	1662.54	951.419	469.611		4.5857	665.2	358.776	215.455
	223.902	5569.38	5916.71	4589.65		55.4197	5138.95	5993.08	4068.39		84.0469	2426.56	1958.87	1469.33		20.8579	2944.21	3070.81	2043.88		77.1241	1922.84	885.563	827.541		9.3988	1830.6	1394.88	932.634
	133.487	5394.09	5825.05	3076.62		393.431	4161.84	9257.51	4915.35		66.6223	3197.45	3311.2	1663.3		175.779	2339.65	3982.12	2548.87		30.5341	2158.44	1517.82	935.433		102.396	1332.1	1533.23	1103.43
	134.136	3199.64	3265.34	911.799		225.24	4412.89	5145.26	4540.68		50.1288	1722.11	1414.2	375.842		100.308	2604.73	2643.16	2109.77		31.6175	1145.79	708.791	224.499		64.4346	1594.2	1283.34	1311.89
	145.206	3071.28	2227.27	1047.6		73.4564	1490.25	3131.23	2791.43		55.7316	1610.61	1043.66	442.356		27.6307	937.748	1731.8	1476.39		28.9819	1097.72	484.912	237.737		13.1637	537.1	621.249	560.393
	116.828	3728.58	2963.51	1065.57		54.7735	1105.95	1027.88	726.601		48.8268	2175.26	1490.44	468.622		23.9413	656.806	593.026	369.431		9.2696	985.106	386.323	130.03		7.3306	394	218.869	135.209
	104.311	2793.02	3422.94	2514.01		132.782	10765.7	15490.9	6555.48		39.086	1560.77	1694.61	1043.99		57.3278	5421.25	6166.73	3329.99		13.7233	766.455	575.135	332.908		31.8634	3367.4	2359.63	1604.88
	173.216	2057.87	2064.99	1300.24		80.6511	947.176	1243.08	981.568		68.8742	1069.31	893.72	529.985		32.0168	531.239	530.109	330.789		35.8768	705.962	404.655	259.522		17.0361	311.9	217.028	123.383
	118.639	6048.66	4919.99	2754.55		107.508	1820.17	2496.1	2537.96		45.6619	2466.24	1571.79	895.335		25.5473	937.373	1128.89	1002.34		23.4665	1402.83	638.697	411.294		14.0387	607.2	468.798	492.587
	208.996	5388.68	4171.21	4176.35		51.8552	1336.76	2081.79	1489.58		92.1005	2488	1777.74	1643.72		14.5087	732.879	892.006	493.048		58.3664	1822.09	940.702	1022.37		5.3904	450.4	284.84	146.882
	182.225	3747.85	3082.36	2174.79		500.502	2305.28	1835.61	1615.52		57.6349	1730.81	1216.19	747.09		232.493	1296.08	943.52	795.46		33.5228	1029.19	456.098	266.086		156.599	974.7	497.673	490.976
	163.449	3241.58	4321.57	2491.96		90.5533	1427.31	1027	794.908		73.1635	1564.02	1562.83	835.419		36.5481	803.694	453.503	302.981		28.8013	973.523	682.281	405.342		21.6048	526.6	208.084	160.962
	63.8822	3188.71	2273.21	803.225		39.9707	3712.91	5245.79	4104.07		26.3167	1817.1	1107.93	361.759		16.6489	2039.44	2568.17	1928.13		13.2987	1108.86	461.331	158.037		5.1067	1239.5	925.948	788.862
	120.691	2630.8	967.009	1033.49		162.741	1900.51	2466.54	1525		46.6464	1345.83	522.441	409.558		66.3217	1037.5	1151.75	637.569		34.6012	1145.56	319.067	333.223		24.465	599.7	380.717	256.757
	107.436	3578.59	2343.55	1537.92		160.565	1659.07	3575.43	2915.48		52.9645	2049.51	1266.47	764.418		61.6391	917.169	1620.66	1245.75		28.2342	1303.26	554.616	358.446		31.9997	592.4	677.818	561.963
	191.836	2165.9	1555.63	947.146		134.728	3756.64	3960.97	2278.59		71.3768	1100.6	715.732	390.734		41.2817	1894.07	1601.84	948.019		45.1706	721.502	332.935	209.356		13.5205	1115.2	813.447	535.835
	342.006	11120.6	4693.13	3203.72		110.496	967.107	783.089	731.501		171.539	5667.49	2173.48	1422.46		37.0367	437.507	321.043	289.291		75.6772	2933.62	802.456	562.488		25.7754	314	145.987	170.546
	257.024	2725.34	2889.13	1622.89		152.79	2461.38	3020.16	2359.88		92.9465	1501.7	1455.28	708.301		63.0461	1227.65	1368.08	1114.13		58.7067	903.713	583.333	308.339		39.8887	915.5	764.04	635.793
	228.329	4809.86	3120.95	1353.96		91.806	749.028	642.082	401.547		77.8293	2458.68	1566.61	503.068		27.5627	377.236	277.92	130.504		36.3485	1437.05	564.066	188.759		12.4921	220	98.0122	50.6651
	106.689	1632.59	844.755	540.737		163.52	2451.68	6047.21	6596.39		43.812	867.678	371.248	208.506		56.1818	1279.25	2445.75	2604.7		26.882	679.25	219.72	124.256		38.3265	872.9	855.882	1104.7
	164.909	2420.2	2380.26	1857.23		336.733	17881.8	21137.6	12171.2		58.8775	1221.92	983.776	734.73		136.22	8029.71	8375.3	5408.87		33.2135	811.074	384.332	317.451		32.602	4033.1	2992.04	2450.65
	107.195	1984.83	3348.21	1461.97		79.6821	2088.55	2825.05	1380.83		44.6725	1099.27	1286.31	557.394		26.0197	1152.07	1256.98	614.417		21.4501	562.076	547.435	217.526		14.7781	706.5	420.707	233.967
	144.793	2606.46	2032.26	869.274		141.126	5218.88	5597.3	3787.79		60.8138	1354.97	885.832	323.977		56.36	2701.79	2245.61	1378.63		30.8476	846.679	430.548	185.612		32.36	1608.9	802.038	710.935
	205.277	6856	6157.56	2878.29		126.199	3984.6	4358.1	2745.87		107.074	3524.17	2722.96	1253.48		42.2615	1790.83	1382.66	850.217		40.352	1723.92	818.816	420.383		25.526	1225.7	877.905	518.472
	96.3126	3083.85	3325.36	2088.37		28.6216	1327.75	1584.36	617.714		40.6218	1757.58	1533.85	930.058		11.9368	705.403	726.685	294.065		18.1432	924.714	538.001	341.836		9.7511	561.4	411.962	175.501
	191.424	4469.77	4769.58	3344.24		273.099	2053.46	3218.98	2581.3		83.7366	2193.66	1865.1	1213.64		118.957	1181.16	1503.78	1132.43		41.5036	1511.38	946.68	688.212		95.5481	810.3	813.242	688.053
	99.0203	3049.1	2666.97	1302.62		77.1241	2352.43	2716.04	1317.31		34.1304	1718.14	1206.68	555.447		27.4043	1348.59	1214.83	636.236		8.595	955.172	400.07	224.445		15.2956	797.3	572.725	263.567
	239.764	4628.77	4398.68	1489.58		68.4673	1965.88	5428.18	4733.34		120.208	2069.37	1646.46	548.363		21.9485	1061.8	2270.73	1994.88		107.508	1446.86	712.142	267.991		16.9899	596.6	894.407	815.201
	30.1093	1136.78	991.205	699.808		101.612	2420.2	5516.16	3179.33		11.2025	661.364	466.675	299.341		28.5282	1491.17	2900.17	1623.26		4.9058	374.994	179.462	114.473		11.427	743.1	991.631	617.283
	178.763	3949.86	4506.41	5179.93		173.403	1498.91	1520.08	1001.65		69.316	1988.22	1655.96	1597.22		82.0479	830.823	737.123	480.178		47.1748	1186.2	701.17	760.181		41.5248	641.9	392.999	300.834
	83.6011	3084.55	2860.01	1469.66		67.6758	2109.74	2660.83	1825.02		43.9563	1701.64	1336.04	630.785		21.5428	1210.79	1289.4	832.336		15.0281	1100.83	613.473	283.11		8.4863	645.1	354.733	257.615
	89.8925	3611.36	2356.5	690.916		38.109	4976.06	5679.8	3865.84		35.6237	2443.13	1036.13	259.008		7.2235	2140.84	1970.23	1362.03		13.001	1134.84	402.455	71.7855		4.4093	1370.6	795.392	588.784
	440.34	5572.88	4703.06	2935.73		70.7397	3994.05	3482.4	1989.46		162.31	3338.42	1951.76	1276.88		23.3077	2325.43	1605.13	933.279		66.7766	1652.1	776.951	515.419		8.1198	1457.7	776.951	584.274
	136.189	3036.91	2088.86	723.694		222.523	4524.23	4900.97	3981.86		51.4098	1818.97	896.516	286.857		89.9946	2464.62	2207.26	2005.32		32.8618	1194.16	570.906	172.581		56.704	1420	896.132	813.13
	121.894	4254.9	6016.3	2670.86		172.991	1832.91	1394.2	991.105		48.4961	2104.81	2070.58	936.774		67.4031	1106.4	683.361	483.902		18.8822	1439.97	1178.24	577.876		34.6012	631.1	270.772	181.685
	353.764	2811.17	2426.34	1110.47		83.9498	2306.78	4749.63	6209.39		156.565	1951.51	1160.26	522.834		23.5595	1268.59	2175.02	2927.32		71.082	1067.91	473.953	202.195		11.5823	777.9	683.506	935.217
	188.36	1689.66	1259.44	750.471		193.428	2968.46	1835.78	1405.19		79.2913	1111.67	559.165	298.977		85.78	1966.4	814.284	602.049		38.5948	690.186	268.171	109.639		30.7109	943.2	303.035	183.853
	203.456	4421.69	3216.71	2148.74		147.93	7493.47	3936.56	2199.03		66.7111	2426.35	1236.92	982.919		53.7588	3868.74	1388.11	840.088		32.7357	1405.97	464.504	510.31		28.0202	1893.2	681.62	368.632
	141.345	1582.02	1490.95	1246.53		224.306	3590.32	2644.94	2221.34		56.666	1181.74	798.964	610.559		72.0376	1915.02	1069.02	916.977		30.1936	727.133	398.46	282.938		37.6464	1124	527.052	450.057
	229.973	6042.98	3671.33	2302.42		107.787	9571.55	6408.63	4211.08		110.863	3740.59	1741.83	1187.25		28.2668	4722.94	2046.48	1398.05		38.936	1734.47	580.921	338.586		9.3907	2645.9	993.125	706.264
	233.792	3127.15	2299.28	1118.1		363.995	2472.66	2610.45	2117.56		115.703	1973.68	1103.72	504.084		131.472	1548.35	1267.14	1008.8		41.069	990.414	411.612	134.833		81.3854	926.4	524.377	397.196
	389.032	5374.7	3756.55	2708.46		23.4906	1615.79	2231.9	1673.96		171.823	3480.72	1755.43	1235.5		6.1794	961.12	1107.78	783.852		96.2964	2034.75	838.281	575.841		4.08	627.8	538.686	369.81
	14.3651	713.524	546.971	130.138		90.5518	5236.34	4736.77	1914.37		4.12	446.274	255.248	37.1685		22.5106	2664.98	2023.14	750.839		3.2355	283.378	159.451	19.805		8.9319	1325.4	1034.12	241.968
	106.253	5419.07	3096.72	1406.17		83.1507	1076.6	1780.2	677.879		34.5477	3260.73	1420.07	607.66		21.8281	658.775	904.423	297.51		18.1261	1861.48	640.078	216.136		6.793	295.9	303.035	73.2448
	89.1742	3607.98	1526.11	531.154		81.4631	3275.05	1699.44	807.3		31.054	1766.83	623.713	168.789		25.1586	1913.36	671.983	297.591		12.4076	809.007	219.197	55.7365		8.9773	962.5	249.067	76.676
	228.829	4716.05	2379.71	1114.14		198.97	4194.24	10945.4	3742.39		104.885	2979.3	1122.72	503.697		90.1047	2678.79	5142.82	1765.33		62.4499	1686.04	535.952	249.838		46.3071	1578	2020.41	976.836
	184.671	7531.24	5030.23	2689.89		142.557	2181.36	1487.35	727.261		72.0376	4343.63	2312.39	1195.07		56.1983	1402.11	679.161	323.066		28.4348	2288.09	984.834	535.493		33.0065	752.2	277.708	100.724
	43.9026	1125.89	869.308	396.987		66.2058	6499.99	8183.11	4933.19		16.6749	699.025	383.272	101.408		22.5106	3968.87	3709.23	2615.09		5.7046	402.227	203.086	47.1256		11.2063	1889.9	1451.22	1062.67
	140.995	3078.84	3518.97	1380.66		48.7084	3519.83	1832.91	1262.06		72.722	1767.21	1689.67	647.29		14.6281	2166.56	887.16	622.902		22.0755	947.301	680.317	174.581		4.8589	1115.8	454.663	319.154
	89.9985	3219.69	2455.92	1325.68		224.452	1520.94	1651.93	1180.3		38.9775	2247.58	1308.93	568.624		94.0449	999.901	850.189	526.98		11.0189	1128.47	485.236	190.357		61.2088	666.4	419.904	299.223
	274.308	19738.4	2146.2	1006.4		91.3013	4451.65	2579.42	1358.74		106.549	10831.1	876.216	386.649		35.1347	2882.72	1220.91	617.784		42.4996	4819.57	444.182	162.384		10.6439	1533.9	492.072	213.43
	169.182	15529.9	2766.75	1693.19		84.5066	1069.46	697.155	275.24		60.9057	7607.49	1137.14	556.679		32.4935	630.741	334.42	103.482		32.324	4878.89	653.816	330.658		18.4188	358.7	154.733	32.3222
	147.765	4790.23	1329.06	1135.9		61.5896	1806.46	889.442	701.056		44.9217	2505.93	547.319	427.121		19.7827	1104.74	396.182	276.918		24.4193	1359.57	255.797	164.626		13.1222	743.9	262.139	169.692
	298.62	4450.58	3950.8	1627.9		66.4988	2853.47	6068.64	2969.64		135.148	3181.43	1974.66	814.199		29.4105	1996.99	2749.52	1418.26		52.4798	1443.02	655.624	235.906		14.6754	1074.1	1178.75	622.902
	164.888	2373.64	2404.82	1794.49		221.498	18326.7	26757.3	7856.63		76.6706	1640.48	1207.21	844.986		100.241	9649.08	11087.4	4180.94		31.9783	829.755	463.618	275.468		45.5331	4041.1	4369.8	2144.4
	94.62	2586.11	2195.79	2663.16		409.972	2538.01	2397.15	2749.6		31.9342	1667.73	980.611	1079.41		130.879	1609.93	1141.82	1272.42		12.5287	994.94	402.199	443.561		32.9612	859.5	534.024	629.314
	317.451	8143.71	7496.66	5002.04		235.163	4206.29	4295.93	2387.34		123.516	5324.14	5040.86	2430.36		70.1886	2488.12	1574.26	915.656		30.7109	1883.76	1525.57	728.693		24.59	1445.8	771.34	439.542
	86.2491	1185.95	1380.65	528.592		176.633	1856.66	1199.12	604.015		33.0065	734.941	1024.33	177.33		60.6942	1263.11	567.045	256.134		12.4576	387.46	470.239	61.0774		30.4895	829.6	338.938	128.18
	144.749	3011.38	2397.15	1448.08		315.154	13294.3	2663.9	1739.39		57.8425	1863.9	1785.97	616.086		117.762	7120.38	1212.2	831.176		25.2751	1122.61	934.561	259.297		42.5778	3392.2	473.652	277.224
	125.927	5258.46	4594.6	3393.38		163.25	9657.14	14640.4	9466.38		50.1142	3094.38	2931.26	1379.06		69.8305	6505.01	6047.03	4361.16		20.7044	1606.84	1366.23	606.899		37.6969	2800.4	1934.35	1778.24
	348.754	6538.62	5703.23	2196.07		169.97	1566.59	1419.76	1135.9		133.45	4167.27	3918.89	966.62		78.2901	987.137	657.158	452.632		58.1908	2012.26	1797.3	333.522		49.7691	600.9	382.053	248.372
	179.975	3791.97	2686.98	1297.28		134.874	2601.21	2005.48	1424.18		77.486	2544.82	1787.48	481.204		54.8978	1682.8	941.616	669.698		35.1824	1460.85	969.052	227.768		16.4094	862.4	399.646	281.461
	164.559	3578.6	2273.95	1158.04		160.945	2076.92	1845.73	1456.8		69.8305	2158.5	1565.38	392.305		66.4499	1217.62	1165.75	552.607		35.3067	1349.58	893.412	214.288		46.0081	761.1	547.008	268.615
	200.367	5183.45	2881.21	2510.2		168.92	2226.9	5530.06	5563.5		79.2343	3090.13	2021.77	1011.68		52.5866	1302.98	3419.48	2055.55		39.9324	1616.13	941.355	389.417		18.3453	696.9	1681.52	1128.96
	219.104	5813.32	5567.53	4005.29		159.555	2561.36	3057.02	3496.12		106.352	3367.13	3990.4	1571.78		58.7019	1902.2	2173.66	1429.12		58.3656	2121.92	1865.34	1024.03		18.1989	835.4	982.623	507.318
	101.225	1251.76	1238.24	1095.1		394.271	3050.12	7372.11	6861.48		29.7833	750.967	885.375	383.898		152.77	1951.51	3490.89	2439.05		13.9821	389.951	365.121	126.915		46.7164	934.5	1542.44	943.308
	69.7115	1945.58	2309.7	2997.96		78.7799	1423.91	1732.34	853.826		19.6571	1088.54	1557.91	1030.38		30.8563	865.024	1193.36	327.726		6.683	651.651	834.167	557.525		16.1933	595.5	715.363	187.163
	54.2093	908.005	883.067	591.412		197.279	4783.22	4543.95	2589.06		17.5953	588.982	623.427	162.966		87.7944	2730.51	2902.54	925.161		3.9795	211.427	229.387	27.2621		36.4218	1198.2	1294.7	298.08
	352.186	3763.52	2832.14	2199.03		156.425	2257.01	2037.81	1040.47		157.86	2368.39	1987.58	851.556		65.6715	1497.86	1433.13	432.052		67.9807	1344.19	910.629	363.081		29.6337	741.6	713.793	136.331
	243.287	3375.71	2824.58	3406.81		70.4282	5668.76	7183.33	6130.69		94.31	2077.83	1918.25	1274.2		24.8406	3998.17	4742.54	3149.01		39.6155	1034.29	913.746	459.007		8.4965	1946	2242.7	1502.52
	220.059	2767.7	2599.48	2216.86		259.667	2907.02	4259.63	2493.49		46.1514	1370.8	1403.58	519.645		108.111	1816.62	3068.07	1196.48		24.151	848.599	793.269	298.406		51.7907	1084.2	1328.59	540.55
	155.225	1602.37	2353.22	1518.82		160.231	2480.38	2766.14	2268.13		74.4396	1245.33	1773.98	609.69		62.2801	1905.91	2108.35	1122.85		25.1355	679.979	876.884	265.646		22.4376	908	966.906	480.832
	87.9871	3401.61	2813.28	2304.94		86.4537	6035.3	8195.05	6548.4		36.1522	2391.66	1872.46	629.703		33.5444	3682.22	5658.98	2893.22		17.0784	1608.73	1223.67	435.079		12.9321	1721.1	2261.2	981.981
	59.4071	3210.56	4232.37	4141.37		87.029	7926.08	7560.91	10761		23.9126	2574.81	3298.16	1827.87		30.8049	3899.03	3957.71	4065.1		7.9504	1047.71	1205.09	514.197		14.1934	1963	2203.36	1744.55
	154.503	2481.35	2366.56	1359.29		127.239	2880.93	2673.94	2685.12		68.7769	1660.89	1663.32	485.474		56.9051	2039.56	2096.63	1118.89		45.5724	1036.07	1051.4	314.721		16.6492	895	931.37	364.244
	25.1355	989.614	703.039	494.663		88.6911	5049.41	7705.89	3783.3		8.7827	786.679	558.043	188.858		30.0672	3282.68	4692.23	1492.99		2.9595	413.347	301.848	83.1189		12.0711	1625.2	2383.1	846.497
	42.7963	870.593	1058.44	335.255		47.7774	1251.73	1447.41	1233.8		19.8315	724.842	829.499	118.615		18.0342	954.737	1093.52	416.717		5.912	388.964	535.973	93.6432		8.4217	452.6	542.654	208.143
	219.391	2295.14	1883.6	1764.84		485.937	1532.01	1930.09	2423.53		103.885	1638.85	1442.03	605.79		233.33	1062.73	1511.39	896.706		48.18	867.958	845.785	321.719		76.7685	566.3	841.556	426.478
	122	3358.15	2960.31	2760.1		124.566	764.776	902.431	914.355		45.7362	2402.54	2084.09	1091.4		57.0323	583.736	756.536	399.712		20.307	1356.4	1228.67	662.734		26.0765	276.9	375.305	173.32
	114.298	1057.77	1553.7	1405.63		40.3957	3244.57	2766.14	4088.34		57.6289	853.868	1324.78	570.84		18.6817	2522.66	2044.79	2014.5		12.9833	312.484	518.379	162.093		5.1506	970.3	806.237	605.168
	320.156	3099.85	1619.44	1510.77		230.179	6659.75	11845.9	9191.37		127.44	2087.88	1148.34	514.197		103.384	4549.78	7427.15	3659.67		58.3029	1271.65	742.155	269.64		41.9504	2397.9	3870.53	2247.7
	188.774	4519.85	4703.6	3775.57		337.423	1945.32	2068.98	2508.26		93.5855	3194.07	3214.45	1300.03		146.345	1353.33	1460.33	900.976		62.0792	1246.61	1106.68	402.571		62.0032	690.1	876.708	538.893
	181.562	4579.95	4304.5	2912.49		58.9837	1175.05	1674.5	1974.77		80.315	3397.01	2728.34	1085.22		21.1239	903.956	1065.1	553.007		41.9504	1730.76	1376.67	609.69		7.6607	476.3	625.67	393.114
	78.0402	973.493	1173.84	1017.36		89.8614	1189.54	1020.62	624.243		28.5238	742.74	884.842	375.514		35.9316	915.551	744.979	236.198		10.9088	382.264	476.403	181.742		8.5124	423	361.371	84.9964
						66.6126	1374.12	2000.75	1268.06							23.8853	1022.9	1354.77	391.558							14.3494	467.9	655.586	171.728
						129.555	2621.29	3702.83	5294.73							47.1847	1722.8	2381.02	1779.66							18.5865	796.1	1111.63	855.465
						510.338	1103.28	1321.52	1105.49							226.92	812.328	1125.02	454.193							73.6418	387.9	575.7	189.331
						72.8515	2117.48	3248.97	2999.9							30.3739	1338.65	2018.76	974.342							12.0711	699.2	994.986	474.335

## Sheet: Figure 1e
Figure 1e
RBD-ACE2 inhibition
	Wuhan					Wuhan					Beta					Beta					BA.1					BA.1
	BNT162b2					S-268019-b					BNT162b2					S-268019-b					BNT162b2					S-268019-b
	n = 90					n = 94					n = 90					n = 94					n = 90					n = 94
	Day 0	Day 14	Day 28	Day 68		Day 0	Day 14	Day 28	Day 68		Day 0	Day 14	Day 28	Day 68		Day 0	Day 14	Day 28	Day 68		Day 0	Day 14	Day 28	Day 68		Day 0	Day 14	Day 28	Day 68
	1.6462	624.429	806.56	403.552		1.3465	260.848	144.422	379.894		1.284	213.508	131.567	36.9832		1.2181	47.5885	21.794	36.2977		1.1642	6.6985	11.6363	3.4889		1.545	1.354	2.9302	3.3229
	2.1336	782.04	1660.48	1620.04		1.8689	735.288	2007.14	1537.45		1.4719	254.098	279.331	228.997		1.411	324.226	1155.97	692.316		1.4235	7.5395	14.8396	7.6492		1.3779	12.5908	53.3241	24.7402
	2.0256	435.96	438.004	139.198		2.6983	472.502	1176.77	1033.07		1.5724	102.775	40.7674	11.6422		1.9089	220.703	523.646	469.182		1.4813	2.4566	3.6107	1.3735		1.3677	7.8183	20.3199	13.014
	1.921	344.257	624.298	264.185		1.3801	201.729	697.186	505.22		1.4746	153.112	246.38	85.6309		1.2744	64.7811	176.9	126.089		1.4334	4.4412	6.7746	2.1558		1.2986	1.5817	6.8689	3.2098
	1.9662	256.237	397.445	269.451		1.5514	52.8419	36.492	42.948		1.6199	82.9559	54.2022	30.8333		1.4911	7.1371	6.6307	5.2308		1.3825	1.9879	4.3058	1.8495		1.3401	0.8003	1.8389	1.1752
	1.7813	824.957	966.25	648.554		1.6083	183.573	228.528	57.5276		1.4615	254.592	102.253	41.1609		1.3573	31.6777	11.5145	2.9989		1.3055	4.2461	5.3489	2.5015		1.3171	1.4415	2.743	0.8488
	3.6087	648.369	1051.88	784.102		1.8453	315.613	653.582	643.234		1.8195	208.082	127.506	52.8579		1.6891	116.072	138.508	172.627		1.7613	7.2851	11.001	3.942		1.6715	2.5207	5.2047	3.1253
	2.3876	411.642	782.278	530.515		2.1264	174.948	826.672	716.075		1.4397	163.53	219.922	169.145		1.6735	42.2472	317.033	350.643		1.501	3.5809	6.1195	2.8197		1.3428	1.2083	9.6533	9.6083
	1.9901	331.601	128.549	79.8149		1.8228	18.5113	13.2227	13.2595		1.6046	40.4719	10.3113	5.1013		1.4095	3.0905	3.7085	2.9871		1.5441	2.1717	2.7937	1.3067		1.4865	0.5449	1.1343	0.8126
	3.6084	565.291	1129.75	736.938		1.8071	279.147	1212.38	1159.91		2.1715	231.836	228.464	75.2517		1.4111	119.188	463.263	591.841		1.6531	8.2305	7.7921	2.876		1.5848	3.0024	17.4647	17.1253
	2.579	367.977	494.557	444.502		3.8797	457.071	1251.85	898.169		1.8291	139.497	88.5355	74.9864		2.0797	243.245	858.877	547.235		1.6339	2.5763	3.7327	1.9323		1.4081	11.9531	37.0552	33.1019
	2.6201	303.802	686.439	597.183		3.1892	286.638	629.351	522.735		1.5756	85.7528	137.405	145.43		2.1389	127.482	152.983	133.976		1.2744	2.5974	7.953	5.1751		1.8045	3.938	10.7553	6.0656
	2.529	447.003	1086.07	756.125		1.5023	317.093	218.274	110.968		1.8993	218.312	520.231	351.057		1.2601	110.865	43.7174	19.6441		1.5844	10.1178	22.0376	9.5889		1.5077	2.4959	3.4069	1.3664
	1.6137	225.488	472.726	307.732		1.385	227.638	658.038	640.083		1.5338	109.43	204.753	130.112		1.2752	58.7783	98.5477	134.37		1.4759	4.1303	12.6006	5.7946		1.4631	1.4789	5.854	5.0453
	1.6599	515.822	881.091	595.764		2.1112	258.193	744.732	567.778		1.3192	182.169	176.525	61.7054		1.5707	110.819	310.539	262.866		1.2042	4.7795	10.1717	3.6262		1.7826	2.9424	8.4646	8.4767
	2.8821	334.144	573.922	472.922		1.5698	354.479	555.244	481.044		1.6508	125.939	246.62	203.021		1.5406	89.9639	30.0183	13.8877		1.1808	3.9266	7.0384	3.226		2.4872	2.6678	3.2096	1.6765
	2.3588	250.413	459.756	358.577		2.6129	303.348	757.966	794.429		1.6068	69.2986	78.4132	57.8379		1.8183	153.922	323.237	361.501		1.2766	1.8645	4.8018	1.9341		1.8007	4.3184	8.4014	6.9294
	1.4269	594.084	418.538	37.5077		2.3585	241.16	530.448	547.113		1.2264	165.433	59.9129	5.268		1.3625	82.4346	165.367	210.718		1.1285	4.5873	4.2063	0.619		1.1261	2.8389	11.4464	9.7408
	1.3097	174.66	51.009	56.2505		5.4679	220.538	515.583	494.03		1.101	23.235	7.2573	5.8187		2.1967	78.0633	170.444	222.308		1.2552	1.8633	2.9194	1.4822		1.7905	2.2852	8.421	7.3517
	3.0504	276.807	472.488	263.006		1.2646	186.536	312.475	370.043		1.7116	97.4395	98.4144	44.5872		1.1213	20.1605	42.0832	42.5395		1.4215	2.5943	5.6301	1.8467		1.3584	1.1285	5.2509	2.824
	1.7473	302.466	688.959	474.097		1.4429	453.38	895.384	696.235		1.3252	112.249	295.403	209.545		1.1474	160.32	232.284	179.478		1.3426	3.6957	11.4847	5.8088		1.0775	2.9271	8.8552	3.371
	5.2243	683.668	1634.65	948.782		1.4609	166.298	348.315	292.184		2.0716	248.149	1098.64	520.295		1.3821	56.342	102.622	95.1142		1.2453	11.438	73.9833	23.8914		1.2377	1.391	3.9032	1.964
	1.5266	133.844	75.6428	16.4167		2.5905	384.563	1459.35	1169.63		1.1991	19.2112	12.0807	3.8729		1.4816	150.155	618.964	488.101		1.1446	0.7599	1.7212	0.6268		1.4271	3.8261	19.9597	11.5276
	1.7538	408.257	424.746	281.938		1.2382	255.615	409.051	407.997		1.3989	136.77	93.3324	46.2703		1.0898	48.2985	60.4809	82.8944		1.2616	3.6444	6.6891	2.0958		1.2385	1.4364	3.4703	2.5712
	3.6077	661.614	1558.22	773.046		1.5182	113.107	25.7544	13.5641		1.6951	225.31	498.778	205.064		1.1798	23.7104	6.4936	3.8797		1.0224	7.9541	19.0959	5.4682		1.1336	0.8897	1.6795	0.7675
	2.7145	682.585	1174.42	890.174		1.1183	110.609	63.3729	41.3541		1.7685	210.507	340.647	143.047		1.0298	5.3141	4.5684	3.1664		1.3867	6.5682	17.2518	5.9605		0.8506	0.5778	1.7502	1.1821
	2.5989	407.484	478.917	450.602		1.9426	738.784	1693.79	1199.01		1.5301	154.521	190.348	160.564		1.4859	267.659	1021.46	544.629		1.2845	4.4348	18.0966	3.6302		1.3672	9.4651	39.9194	19.6657
	2.2497	393.507	442.967	232.613		1.8325	237.962	204.214	88.3584		1.6603	140.167	115.346	52.4569		1.2228	56.3275	18.654	10.0429		1.2963	3.1213	11.5039	3.7778		1.0409	1.6349	2.766	1.1744
	1.393	461.632	370.685	401.97		2.6549	279.501	563.581	380.933		1.2685	90.483	42.8885	53.0979		2.1809	118.475	282.769	194.541		1.0684	2.4084	10.2215	3.6523		1.7656	3.9249	9.7132	4.7365
	1.3248	506.641	594.9	769.587		1.7819	653.583	2118.2	1347.04		1.3012	208.543	256.511	443.084		1.3817	246.186	1294.1	762.991		1.0887	6.3492	17.3241	15.6409		1.3632	10.2604	86.8211	40.2752
	1.7268	530.514	380.577	137.808		1.7072	322.872	431.233	269.788		1.4822	95.4891	44.747	14.0062		1.4365	118.733	134.882	74.5772		1.1716	3.0529	12.4446	2.77		1.2561	3.4255	5.973	2.1265
	1.3174	129.7	96.1962	5.4626		1.8232	326.049	749.19	520.279		1.2885	30.1571	22.0187	3.5135		1.3056	133.748	283.771	199.054		1.2472	1.1993	3.5177	1.5738		1.3733	3.9409	13.4052	4.9025
	1.6792	196.182	272.444	129.277		1.8329	282.248	381.709	328.503		1.3981	55.931	55.0698	20.9913		1.2605	111.845	146.065	121.359		1.3512	1.2802	2.716	1.4094		1.1785	3.0517	18.9085	3.4202
	2.1014	588.403	888.155	491.185		1.4706	566.725	623.814	912.509		1.6864	208.493	346.937	135.223		1.3832	191.286	311.154	420.892		1.6876	5.245	8.4901	4.6861		1.2175	8.4175	16.1258	18.0303
	1.6914	167.554	230.253	118.166		3.1805	756.18	832.089	1323.38		1.2391	38.8697	44.5298	20.6147		2.8509	306.324	362.813	663.723		1.2978	1.632	4.4495	3.2985		1.3657	10.7868	21.6766	46.9696
	1.6753	294.756	260.901	121.831		1.5747	155.054	109.192	25.8123		1.2265	81.0315	39.5162	14.4173		1.3624	35.0469	19.1768	6.1302		1.3246	2.2358	3.7785	1.6679		1.2067	1.038	1.5854	1.1573
	3.0208	652.539	1281.89	803.383		1.5818	225.174	386.936	193.701		1.9826	279.589	522.901	205.662		1.4362	76.4544	75.4071	25.2103		1.3002	9.4754	15.9015	4.1078		1.2381	2.1742	3.7396	1.8383
	2.0504	476.384	779.108	212.034		1.7762	279.147	366.954	193.989		1.3962	192.912	153.679	19.8961		1.3477	94.3034	51.9795	13.5031		1.4592	6.7926	9.1643	1.9642		1.3679	2.6162	4.7625	1.7165
	1.5554	372.366	543.789	183.587		1.3531	215.549	443.255	259.894		1.414	163.224	106.752	17.9773		1.2853	101.856	127.617	73.1439		1.3906	5.3552	5.9153	1.6061		1.7825	2.7972	4.9002	2.4114
	2.3925	285.027	394.833	185.104		1.415	399.487	1040.5	641.654		1.5735	105.507	60.9668	19.2708		1.282	165.388	413.73	209.793		1.3339	3.5508	5.8393	2.2808		1.6013	6.3466	15.8178	6.6285
	2.3453	263.729	466.615	378.428		3.0863	379.681	1071.82	851.359		1.7415	97.6789	56.6331	58.6998		1.8595	177.49	592.902	447.663		1.5608	2.7398	3.7237	2.6306		1.1985	6.8895	27.7208	20.0216
	1.9068	288.676	246.808	95.1003		1.4769	113.09	101.996	112.869		1.527	92.6688	28.5008	11.0752		1.4321	31.5556	24.5713	27.5453		1.6277	2.6061	3.1939	1.4694		1.6695	0.9859	1.8752	1.1561
	2.4541	821.617	740.617	492.217		1.6737	396.754	1114.04	827.112		1.8366	235.589	98.5878	45.9301		1.3938	199.828	613.177	451.054		1.8937	6.1879	8.9033	4.1319		1.2731	14.0947	50.2238	34.515
	2.2837	489.601	234.532	77.7879		1.7255	236.664	649.607	684.207		1.472	130.336	30.6147	10.4235		1.405	77.4844	127.021	195.019		1.5598	1.9374	1.9992	0.7006		1.4615	1.4516	4.0781	3.4876
	2.7215	568.458	860.883	506.526		1.7023	30.6416	25.1082	15.5684		1.8304	275.763	264.178	88.9707		1.4404	3.4171	5.2788	3.2705		1.7275	8.3114	11.6956	3.46		1.601	0.9503	2.4781	1.335
	1.5561	198.863	182.49	173.743		2.2453	271.855	438.604	403.968		1.4327	52.6688	28.8707	22.2818		1.5517	92.1473	80.9245	98.023		1.6322	1.2507	2.5894	1.5551		1.5691	1.9352	3.9463	2.5115
	2.131	402.259	1039.16	739.021		1.7741	276.861	489.75	362.842		1.4907	186.991	169.018	86.7033		1.346	86.2895	87.5084	79.2271		1.3293	5.9381	6.4528	3.1235		1.8166	2.0505	3.863	2.3316
	2.7017	289.262	640.52	429.808		1.431	239.739	121.849	38.2675		1.8295	100.449	164.209	85.5778		1.4651	34.1558	11.886	5.0545		1.7363	2.3028	5.2884	2.3253		1.4903	1.2747	2.2958	0.9914
	1.6816	232.691	165.117	106.941		2.1924	191.543	76.6323	43.4887		1.1718	47.4879	23.0825	13.8001		1.5685	24.5755	12.0835	7.2127		1.0724	1.1862	2.449	1.18		1.6199	1.1832	2.4104	1.1262
	1.2205	28.1106	9.2937	5.5685		1.6629	278.572	731.381	659.463		1.1931	3.8993	3.0162	1.9057		1.437	137.447	330.133	324.111		1.3944	0.5794	1.5414	0.8138		1.619	3.9969	10.0706	9.2935
	1.6487	488.334	781.317	445.867		1.3918	666.468	1369.87	1110.63		1.2056	159.382	281.565	168.531		1.4447	194.343	163.802	131.375		1.0945	6.0672	12.4804	4.9025		1.6056	4.1236	8.3838	4.7692
	2.9539	210.103	424.023	233.355		2.44	190.643	248.968	194.76		1.5363	79.72	164.283	58.2304		1.9534	86.9482	57.5837	37.324		1.2072	2.937	10.7313	2.8689		1.4812	1.7113	2.6952	1.7937
	1.601	337.02	555.572	300.697		2.389	293.902	834.1	677.702		1.2297	123.163	82.9852	33.9873		1.5155	139.348	434.198	431.131		1.1795	3.3553	7.1695	2.3769		1.7333	3.7282	19.5796	19.6998
	1.6819	444.949	346.259	259.081		1.6599	265.216	492.062	356.236		1.2621	108.126	59.3651	35.7748		1.3127	96.4901	143.138	108.179		1.3228	2.146	4.0501	2.0054		1.1429	2.9055	6.3807	4.1978
	1.9815	414.145	691.497	576.43		1.5879	778.863	1553.58	1113.37		1.5066	124.642	97.3995	61.2341		1.2749	224.151	230.737	205.15		1.1953	2.5712	4.9631	1.9248		1.8522	6.784	16.1197	8.7838
	2.0191	288.874	422.305	286.916		1.6048	233.955	274.375	178.076		1.2728	78.2315	50.1851	41.3456		1.2509	68.428	50.0401	30.4058		1.2084	2.1229	4.5646	2.1237		1.0157	2.1844	3.9721	1.7789
	2.2349	450.064	714.67	344.817		1.6058	399.546	1365.88	1066.72		1.2884	126.231	154.314	55.8307		1.1496	159.498	716.534	520.295		1.1402	4.428	14.555	3.7663		1.1561	4.1945	22.45	16.12
	2.0046	218.082	274.105	268.084		1.9613	177.613	168.467	219.159		1.4126	62.9514	79.6345	54.9401		1.2894	27.8969	26.2728	31.1454		1.4028	1.4503	9.1085	1.6726		1.0952	1.2574	4.0684	2.4776
	1.3578	128.494	169.495	34.6821		1.5894	383.195	745.916	306.12		1.1939	12.9302	21.2023	4.8746		1.3899	128.92	286.444	77.5082		1.3767	0.6177	9.2664	0.7631		1.1484	4.943	11.2513	2.2002
	1.9288	484.824	793.372	469.803		1.4849	242.245	1047.28	909.25		1.3311	150.963	194.734	85.1168		1.1431	90.0681	402.036	346.617		1.2178	3.8025	7.2101	3.6455		1.1611	3.0178	21.0514	11.6463
	1.7917	499.851	910.435	462.324		2.4168	400.289	959.47	776.978		1.5516	213.161	336.014	117.319		1.2974	107.064	151.643	147.312		1.3077	7.8913	16.0866	4.3114		1.5173	2.0079	6.605	3.5685
	1.9395	282.842	801.183	594.467		2.1484	276.097	906.043	789.018		1.518	116.693	205.765	239.981		1.3194	100.915	382.421	382.989		1.3377	3.0539	7.6872	7.1511		1.1299	2.0826	11.6148	7.1932
	2.4899	434.56	932.511	643.234		2.9269	397.702	1305.79	630.173		1.8364	212.125	336.938	239.594		1.5663	142.869	644.063	291.638		1.4485	7.3219	17.0679	8.308		1.3277	4.1149	25.5717	7.6658
	1.6179	702.213	1570.95	1138.03		1.434	128.188	131.719	68.9261		1.2205	201.209	242.24	172.228		1.2261	24.2002	27.9564	11.2297		1.0836	5.8189	15.6282	5.9656		1.1918	0.9491	3.1144	1.3701
	1.8107	458.62	953.789	566.138		1.8209	389.079	886.918	423.611		1.5097	204.988	467.981	266.037		1.3034	133.748	325.309	87.3976		1.4448	5.7791	16.1016	8.308		1.4782	4.4829	12.0376	2.5863
	1.7787	284.628	674.207	549.476		1.6583	188.083	359.006	124.089		1.3822	131.447	194.755	181.966		1.3973	56.8715	50.0407	15.9913		1.4575	3.2104	5.3522	3.472		1.3138	1.4412	6.9108	1.2987
	1.928	450.476	962.381	739.021		2.0739	407.87	994.028	678.906		1.5362	155.659	108.934	96.7016		1.0786	157.424	564.66	368.558		1.4772	3.0696	6.0942	3.4152		1.2682	5.4221	21.5881	10.6282
	1.6617	298.002	525.079	383.424		1.3809	1426.2	1106.46	2737.53		1.4381	108.254	53.9992	36.8915		1.3049	391.861	365.637	623.028		1.3853	3.3273	5.4029	2.9385		1.203	7.8391	16.6908	9.6541
	2.11	327.058	525.94	245.339		1.5922	448.354	483.882	655.596		1.625	151.869	155.499	48.7906		1.3156	161.505	165.827	166.921		1.7765	4.3818	5.3974	1.9255		1.1906	3.1061	16.2695	2.7402
	2.0233	138.007	38.6475	9.388		1.4529	560.598	584.072	992.952		1.532	18.0473	6.3845	2.4542		1.339	221.315	245.991	418.88		1.4417	1.0336	1.7211	0.7653		1.6585	5.7851	24.4314	16.1635
	1.7711	300.651	626.41	429.409		1.3337	302.472	400.467	394.879		1.7611	139.944	196.775	140.622		1.2156	59.6376	52.3017	46.9208		2.0996	3.8455	7.1581	4.4306		1.2505	2.3395	14.7874	5.0979
	1.5122	303.96	294.897	72.6639		1.5296	135.511	258.77	122.873		1.3149	93.4282	36.4863	8.8574		1.2357	25.0108	45.5495	30.0067		1.5206	2.1503	2.7103	1.1133		1.3255	1.1848	8.0808	2.554
	4.0372	629.694	1083.56	755.46		4.4371	285.431	397.06	383.287		1.7934	195.053	289.178	243.807		1.7861	108.989	95.11	107.749		1.2713	5	9.7712	5.551		1.4886	3.2239	9.9795	10.2114
	1.7111	312.336	204.347	98.4493		1.8627	558.282	1012.47	1003.64		1.2398	81.2056	24.5679	12.0963		1.3713	179.561	180.528	171.968		1.12	2.48	3.7204	1.3978		1.3602	3.2833	5.982	4.7556
	3.0107	465.131	965.393	597.629		2.6258	182.664	154.67	170.294		1.6965	140.112	229.065	188.833		1.862	43.7646	29.7023	28.6211		1.2606	2.6329	6.8678	4.3334		1.5959	1.3024	1.9681	1.2283
	1.7359	208.274	269.257	286.7		1.4376	547.745	1369.54	1460.15		1.1739	46.1599	37.8714	47.4188		1.1913	213.683	336.784	353.768		1.4274	1.5267	3.8288	2.6568		1.1923	6.8755	13.7228	12.0485
	2.9505	475.924	847.662	595.764		1.3334	414.162	689.684	344.812		1.7335	179.468	231.914	224.76		1.1587	85.473	64.0808	23.9517		1.0713	4.8571	8.6063	5.7959		1.2811	2.4042	4.4212	1.448
	2.3131	657.574	1053.16	605.206		2.6198	379.326	928.011	844.937		1.4457	219.853	315.661	131.933		1.7006	155.015	272.195	336.38		1.278	6.361	10.0271	3.3271		1.4297	3.4826	9.6063	8.0699
	2.8018	444.49	753.704	337.503		3.5286	150.549	322.624	274.161		1.7687	168.113	335.772	127.863		1.3052	41.3732	45.2513	32.9492		1.1242	5.1978	10.2983	2.8835		1.4908	1.4063	2.3798	1.6947
	1.8833	368.444	955.562	590.239		4.0678	207.93	277.786	183.416		1.4311	112.133	204.465	112.302		1.7375	83.0611	46.6615	27.73		1.3316	2.2774	6.9366	2.7358		1.7134	2.4608	4.4975	2.0275
	2.0202	447.26	1071.71	637.006		1.6117	286.84	959.5	686.604		1.3386	133.094	250.131	159.257		1.374	136.945	407.538	347.979		1.2084	4.7377	13.5778	5.1694		1.6126	4.1659	12.9319	9.9897
	2.0857	393.703	466.482	98.4747		2.253	534.755	928.907	681.235		1.6888	101.243	78.8079	12.5827		1.5327	185.93	155.961	93.7625		1.4359	1.9876	4.0803	0.8059		1.7371	4.6551	6.2677	3.4921
	1.8927	451.479	778.078	500.504		1.7423	586.53	1022.18	919.228		1.3149	159.498	227.205	139.298		1.5054	190.666	111.701	62.1495		1.1013	2.7594	5.5557	2.2156		1.5847	3.6943	6.3537	3.1092
	1.5738	431.142	515.979	777.77		2.0459	486.083	972.396	738.326		1.3853	85.8789	57.4849	98.1885		1.5339	224.293	246.369	167.48		1.3552	2.9794	11.4858	5.1196		1.6898	5.6789	11.5957	4.9942
	2.556	391.912	434.348	424.788		1.4546	719.05	1210.79	887.073		1.7482	130.464	123.481	96.4459		1.1161	202.298	221.597	166.24		1.1204	2.8013	7.4744	2.4893		1.1047	4.8033	10.3471	5.3446
	2.6495	383.878	440.686	543.222		1.2794	357.437	336.089	90.2588		1.3864	88.3873	66.7075	34.6544		1.0577	106.125	38.9483	9.5248		1.3681	2.7298	15.5205	2.6787		1.3334	2.4828	3.1777	1.0115
	1.2572	194.115	86.083	15.4692		4.1294	235.748	272.542	292.744		1.1267	24.1062	14.3289	4.9899		1.5722	59.1408	45.1196	52.9132		1.138	0.8308	2.15	1.2777		1.5809	1.704	4.0272	2.3183
	2.04	323.991	237.136	105.856		1.9762	290.432	277.951	174.656		1.4721	37.1645	27.8233	16.0516		1.56	61.1836	27.6628	21.4038		1.4251	0.9617	3.1816	1.6531		1.1154	1.9122	3.9616	1.5391
	3.5569	263.901	334.26	153.152		1.425	227.889	315.132	252.152		1.9325	69.3055	44.3642	14.7264		1.3449	32.3256	30.7519	30.9112		1.5196	2.2284	3.8812	1.5149		1.1007	1.6901	5.0726	3.0689
	2.8618	572.754	981.531	714.165		1.9323	406.715	870.466	545.16		1.81	209.294	542.526	295.859		1.4968	157.766	343.706	244.172		0.9805	6.2284	14.2015	9.3506		1.3692	5.085	14.0768	6.3863
						8.0756	241.114	306.324	260.625							2.8428	57.5167	69.7442	56.6368							2.1427	1.7248	13.0914	3.4382
						1.2772	253.796	375.566	504.793							1.1467	98.5405	143.683	248.675							1.2209	2.5429	7.7003	11.5568
						1.4954	186.608	305.747	490.984							1.1953	19.7789	37.9613	31.3645							1.3683	1.3119	3.6083	4.6012
						1.4776	162.972	484.839	315.267							1.3384	74.1027	290.314	176.969							1.3059	2.478	16.0405	11.7512

## Sheet: Figure 2a
Figure 2a
RBD-ACE2 inhibition
	Wuhan			Wuhan			Wuhan			Beta			Beta			Beta			BA.1			BA.1			BA.1
	Day 14			Day 28			Day 68			Day 14			Day 28			Day 68			Day 14			Day 28			Day 68
	BNT162b2	S-268019-b		BNT162b2	S-268019-b		BNT162b2	S-268019-b		BNT162b2	S-268019-b		BNT162b2	S-268019-b		BNT162b2	S-268019-b		BNT162b2	S-268019-b		BNT162b2	S-268019-b		BNT162b2	S-268019-b
	n = 90	n = 94		n = 90	n = 94		n = 90	n = 94		n = 90	n = 94		n = 90	n = 94		n = 90	n = 94		n = 90	n = 94		n = 90	n = 94		n = 90	n = 94
	624.429	260.848		806.56	144.422		403.552	379.894		213.508	47.5885		131.567	21.794		36.9832	36.2977		6.6985	1.354		11.6363	2.9302		3.4889	3.3229
	782.04	735.288		1660.48	2007.14		1620.04	1537.45		254.098	324.226		279.331	1155.97		228.997	692.316		7.5395	12.5908		14.8396	53.3241		7.6492	24.7402
	435.96	472.502		438.004	1176.77		139.198	1033.07		102.775	220.703		40.7674	523.646		11.6422	469.182		2.4566	7.8183		3.6107	20.3199		1.3735	13.014
	344.257	201.729		624.298	697.186		264.185	505.22		153.112	64.7811		246.38	176.9		85.6309	126.089		4.4412	1.5817		6.7746	6.8689		2.1558	3.2098
	256.237	52.8419		397.445	36.492		269.451	42.948		82.9559	7.1371		54.2022	6.6307		30.8333	5.2308		1.9879	0.8003		4.3058	1.8389		1.8495	1.1752
	824.957	183.573		966.25	228.528		648.554	57.5276		254.592	31.6777		102.253	11.5145		41.1609	2.9989		4.2461	1.4415		5.3489	2.743		2.5015	0.8488
	648.369	315.613		1051.88	653.582		784.102	643.234		208.082	116.072		127.506	138.508		52.8579	172.627		7.2851	2.5207		11.001	5.2047		3.942	3.1253
	411.642	174.948		782.278	826.672		530.515	716.075		163.53	42.2472		219.922	317.033		169.145	350.643		3.5809	1.2083		6.1195	9.6533		2.8197	9.6083
	331.601	18.5113		128.549	13.2227		79.8149	13.2595		40.4719	3.0905		10.3113	3.7085		5.1013	2.9871		2.1717	0.5449		2.7937	1.1343		1.3067	0.8126
	565.291	279.147		1129.75	1212.38		736.938	1159.91		231.836	119.188		228.464	463.263		75.2517	591.841		8.2305	3.0024		7.7921	17.4647		2.876	17.1253
	367.977	457.071		494.557	1251.85		444.502	898.169		139.497	243.245		88.5355	858.877		74.9864	547.235		2.5763	11.9531		3.7327	37.0552		1.9323	33.1019
	303.802	286.638		686.439	629.351		597.183	522.735		85.7528	127.482		137.405	152.983		145.43	133.976		2.5974	3.938		7.953	10.7553		5.1751	6.0656
	447.003	317.093		1086.07	218.274		756.125	110.968		218.312	110.865		520.231	43.7174		351.057	19.6441		10.1178	2.4959		22.0376	3.4069		9.5889	1.3664
	225.488	227.638		472.726	658.038		307.732	640.083		109.43	58.7783		204.753	98.5477		130.112	134.37		4.1303	1.4789		12.6006	5.854		5.7946	5.0453
	515.822	258.193		881.091	744.732		595.764	567.778		182.169	110.819		176.525	310.539		61.7054	262.866		4.7795	2.9424		10.1717	8.4646		3.6262	8.4767
	334.144	354.479		573.922	555.244		472.922	481.044		125.939	89.9639		246.62	30.0183		203.021	13.8877		3.9266	2.6678		7.0384	3.2096		3.226	1.6765
	250.413	303.348		459.756	757.966		358.577	794.429		69.2986	153.922		78.4132	323.237		57.8379	361.501		1.8645	4.3184		4.8018	8.4014		1.9341	6.9294
	594.084	241.16		418.538	530.448		37.5077	547.113		165.433	82.4346		59.9129	165.367		5.268	210.718		4.5873	2.8389		4.2063	11.4464		0.619	9.7408
	174.66	220.538		51.009	515.583		56.2505	494.03		23.235	78.0633		7.2573	170.444		5.8187	222.308		1.8633	2.2852		2.9194	8.421		1.4822	7.3517
	276.807	186.536		472.488	312.475		263.006	370.043		97.4395	20.1605		98.4144	42.0832		44.5872	42.5395		2.5943	1.1285		5.6301	5.2509		1.8467	2.824
	302.466	453.38		688.959	895.384		474.097	696.235		112.249	160.32		295.403	232.284		209.545	179.478		3.6957	2.9271		11.4847	8.8552		5.8088	3.371
	683.668	166.298		1634.65	348.315		948.782	292.184		248.149	56.342		1098.64	102.622		520.295	95.1142		11.438	1.391		73.9833	3.9032		23.8914	1.964
	133.844	384.563		75.6428	1459.35		16.4167	1169.63		19.2112	150.155		12.0807	618.964		3.8729	488.101		0.7599	3.8261		1.7212	19.9597		0.6268	11.5276
	408.257	255.615		424.746	409.051		281.938	407.997		136.77	48.2985		93.3324	60.4809		46.2703	82.8944		3.6444	1.4364		6.6891	3.4703		2.0958	2.5712
	661.614	113.107		1558.22	25.7544		773.046	13.5641		225.31	23.7104		498.778	6.4936		205.064	3.8797		7.9541	0.8897		19.0959	1.6795		5.4682	0.7675
	682.585	110.609		1174.42	63.3729		890.174	41.3541		210.507	5.3141		340.647	4.5684		143.047	3.1664		6.5682	0.5778		17.2518	1.7502		5.9605	1.1821
	407.484	738.784		478.917	1693.79		450.602	1199.01		154.521	267.659		190.348	1021.46		160.564	544.629		4.4348	9.4651		18.0966	39.9194		3.6302	19.6657
	393.507	237.962		442.967	204.214		232.613	88.3584		140.167	56.3275		115.346	18.654		52.4569	10.0429		3.1213	1.6349		11.5039	2.766		3.7778	1.1744
	461.632	279.501		370.685	563.581		401.97	380.933		90.483	118.475		42.8885	282.769		53.0979	194.541		2.4084	3.9249		10.2215	9.7132		3.6523	4.7365
	506.641	653.583		594.9	2118.2		769.587	1347.04		208.543	246.186		256.511	1294.1		443.084	762.991		6.3492	10.2604		17.3241	86.8211		15.6409	40.2752
	530.514	322.872		380.577	431.233		137.808	269.788		95.4891	118.733		44.747	134.882		14.0062	74.5772		3.0529	3.4255		12.4446	5.973		2.77	2.1265
	129.7	326.049		96.1962	749.19		5.4626	520.279		30.1571	133.748		22.0187	283.771		3.5135	199.054		1.1993	3.9409		3.5177	13.4052		1.5738	4.9025
	196.182	282.248		272.444	381.709		129.277	328.503		55.931	111.845		55.0698	146.065		20.9913	121.359		1.2802	3.0517		2.716	18.9085		1.4094	3.4202
	588.403	566.725		888.155	623.814		491.185	912.509		208.493	191.286		346.937	311.154		135.223	420.892		5.245	8.4175		8.4901	16.1258		4.6861	18.0303
	167.554	756.18		230.253	832.089		118.166	1323.38		38.8697	306.324		44.5298	362.813		20.6147	663.723		1.632	10.7868		4.4495	21.6766		3.2985	46.9696
	294.756	155.054		260.901	109.192		121.831	25.8123		81.0315	35.0469		39.5162	19.1768		14.4173	6.1302		2.2358	1.038		3.7785	1.5854		1.6679	1.1573
	652.539	225.174		1281.89	386.936		803.383	193.701		279.589	76.4544		522.901	75.4071		205.662	25.2103		9.4754	2.1742		15.9015	3.7396		4.1078	1.8383
	476.384	279.147		779.108	366.954		212.034	193.989		192.912	94.3034		153.679	51.9795		19.8961	13.5031		6.7926	2.6162		9.1643	4.7625		1.9642	1.7165
	372.366	215.549		543.789	443.255		183.587	259.894		163.224	101.856		106.752	127.617		17.9773	73.1439		5.3552	2.7972		5.9153	4.9002		1.6061	2.4114
	285.027	399.487		394.833	1040.5		185.104	641.654		105.507	165.388		60.9668	413.73		19.2708	209.793		3.5508	6.3466		5.8393	15.8178		2.2808	6.6285
	263.729	379.681		466.615	1071.82		378.428	851.359		97.6789	177.49		56.6331	592.902		58.6998	447.663		2.7398	6.8895		3.7237	27.7208		2.6306	20.0216
	288.676	113.09		246.808	101.996		95.1003	112.869		92.6688	31.5556		28.5008	24.5713		11.0752	27.5453		2.6061	0.9859		3.1939	1.8752		1.4694	1.1561
	821.617	396.754		740.617	1114.04		492.217	827.112		235.589	199.828		98.5878	613.177		45.9301	451.054		6.1879	14.0947		8.9033	50.2238		4.1319	34.515
	489.601	236.664		234.532	649.607		77.7879	684.207		130.336	77.4844		30.6147	127.021		10.4235	195.019		1.9374	1.4516		1.9992	4.0781		0.7006	3.4876
	568.458	30.6416		860.883	25.1082		506.526	15.5684		275.763	3.4171		264.178	5.2788		88.9707	3.2705		8.3114	0.9503		11.6956	2.4781		3.46	1.335
	198.863	271.855		182.49	438.604		173.743	403.968		52.6688	92.1473		28.8707	80.9245		22.2818	98.023		1.2507	1.9352		2.5894	3.9463		1.5551	2.5115
	402.259	276.861		1039.16	489.75		739.021	362.842		186.991	86.2895		169.018	87.5084		86.7033	79.2271		5.9381	2.0505		6.4528	3.863		3.1235	2.3316
	289.262	239.739		640.52	121.849		429.808	38.2675		100.449	34.1558		164.209	11.886		85.5778	5.0545		2.3028	1.2747		5.2884	2.2958		2.3253	0.9914
	232.691	191.543		165.117	76.6323		106.941	43.4887		47.4879	24.5755		23.0825	12.0835		13.8001	7.2127		1.1862	1.1832		2.449	2.4104		1.18	1.1262
	28.1106	278.572		9.2937	731.381		5.5685	659.463		3.8993	137.447		3.0162	330.133		1.9057	324.111		0.5794	3.9969		1.5414	10.0706		0.8138	9.2935
	488.334	666.468		781.317	1369.87		445.867	1110.63		159.382	194.343		281.565	163.802		168.531	131.375		6.0672	4.1236		12.4804	8.3838		4.9025	4.7692
	210.103	190.643		424.023	248.968		233.355	194.76		79.72	86.9482		164.283	57.5837		58.2304	37.324		2.937	1.7113		10.7313	2.6952		2.8689	1.7937
	337.02	293.902		555.572	834.1		300.697	677.702		123.163	139.348		82.9852	434.198		33.9873	431.131		3.3553	3.7282		7.1695	19.5796		2.3769	19.6998
	444.949	265.216		346.259	492.062		259.081	356.236		108.126	96.4901		59.3651	143.138		35.7748	108.179		2.146	2.9055		4.0501	6.3807		2.0054	4.1978
	414.145	778.863		691.497	1553.58		576.43	1113.37		124.642	224.151		97.3995	230.737		61.2341	205.15		2.5712	6.784		4.9631	16.1197		1.9248	8.7838
	288.874	233.955		422.305	274.375		286.916	178.076		78.2315	68.428		50.1851	50.0401		41.3456	30.4058		2.1229	2.1844		4.5646	3.9721		2.1237	1.7789
	450.064	399.546		714.67	1365.88		344.817	1066.72		126.231	159.498		154.314	716.534		55.8307	520.295		4.428	4.1945		14.555	22.45		3.7663	16.12
	218.082	177.613		274.105	168.467		268.084	219.159		62.9514	27.8969		79.6345	26.2728		54.9401	31.1454		1.4503	1.2574		9.1085	4.0684		1.6726	2.4776
	128.494	383.195		169.495	745.916		34.6821	306.12		12.9302	128.92		21.2023	286.444		4.8746	77.5082		0.6177	4.943		9.2664	11.2513		0.7631	2.2002
	484.824	242.245		793.372	1047.28		469.803	909.25		150.963	90.0681		194.734	402.036		85.1168	346.617		3.8025	3.0178		7.2101	21.0514		3.6455	11.6463
	499.851	400.289		910.435	959.47		462.324	776.978		213.161	107.064		336.014	151.643		117.319	147.312		7.8913	2.0079		16.0866	6.605		4.3114	3.5685
	282.842	276.097		801.183	906.043		594.467	789.018		116.693	100.915		205.765	382.421		239.981	382.989		3.0539	2.0826		7.6872	11.6148		7.1511	7.1932
	434.56	397.702		932.511	1305.79		643.234	630.173		212.125	142.869		336.938	644.063		239.594	291.638		7.3219	4.1149		17.0679	25.5717		8.308	7.6658
	702.213	128.188		1570.95	131.719		1138.03	68.9261		201.209	24.2002		242.24	27.9564		172.228	11.2297		5.8189	0.9491		15.6282	3.1144		5.9656	1.3701
	458.62	389.079		953.789	886.918		566.138	423.611		204.988	133.748		467.981	325.309		266.037	87.3976		5.7791	4.4829		16.1016	12.0376		8.308	2.5863
	284.628	188.083		674.207	359.006		549.476	124.089		131.447	56.8715		194.755	50.0407		181.966	15.9913		3.2104	1.4412		5.3522	6.9108		3.472	1.2987
	450.476	407.87		962.381	994.028		739.021	678.906		155.659	157.424		108.934	564.66		96.7016	368.558		3.0696	5.4221		6.0942	21.5881		3.4152	10.6282
	298.002	1426.2		525.079	1106.46		383.424	2737.53		108.254	391.861		53.9992	365.637		36.8915	623.028		3.3273	7.8391		5.4029	16.6908		2.9385	9.6541
	327.058	448.354		525.94	483.882		245.339	655.596		151.869	161.505		155.499	165.827		48.7906	166.921		4.3818	3.1061		5.3974	16.2695		1.9255	2.7402
	138.007	560.598		38.6475	584.072		9.388	992.952		18.0473	221.315		6.3845	245.991		2.4542	418.88		1.0336	5.7851		1.7211	24.4314		0.7653	16.1635
	300.651	302.472		626.41	400.467		429.409	394.879		139.944	59.6376		196.775	52.3017		140.622	46.9208		3.8455	2.3395		7.1581	14.7874		4.4306	5.0979
	303.96	135.511		294.897	258.77		72.6639	122.873		93.4282	25.0108		36.4863	45.5495		8.8574	30.0067		2.1503	1.1848		2.7103	8.0808		1.1133	2.554
	629.694	285.431		1083.56	397.06		755.46	383.287		195.053	108.989		289.178	95.11		243.807	107.749		5	3.2239		9.7712	9.9795		5.551	10.2114
	312.336	558.282		204.347	1012.47		98.4493	1003.64		81.2056	179.561		24.5679	180.528		12.0963	171.968		2.48	3.2833		3.7204	5.982		1.3978	4.7556
	465.131	182.664		965.393	154.67		597.629	170.294		140.112	43.7646		229.065	29.7023		188.833	28.6211		2.6329	1.3024		6.8678	1.9681		4.3334	1.2283
	208.274	547.745		269.257	1369.54		286.7	1460.15		46.1599	213.683		37.8714	336.784		47.4188	353.768		1.5267	6.8755		3.8288	13.7228		2.6568	12.0485
	475.924	414.162		847.662	689.684		595.764	344.812		179.468	85.473		231.914	64.0808		224.76	23.9517		4.8571	2.4042		8.6063	4.4212		5.7959	1.448
	657.574	379.326		1053.16	928.011		605.206	844.937		219.853	155.015		315.661	272.195		131.933	336.38		6.361	3.4826		10.0271	9.6063		3.3271	8.0699
	444.49	150.549		753.704	322.624		337.503	274.161		168.113	41.3732		335.772	45.2513		127.863	32.9492		5.1978	1.4063		10.2983	2.3798		2.8835	1.6947
	368.444	207.93		955.562	277.786		590.239	183.416		112.133	83.0611		204.465	46.6615		112.302	27.73		2.2774	2.4608		6.9366	4.4975		2.7358	2.0275
	447.26	286.84		1071.71	959.5		637.006	686.604		133.094	136.945		250.131	407.538		159.257	347.979		4.7377	4.1659		13.5778	12.9319		5.1694	9.9897
	393.703	534.755		466.482	928.907		98.4747	681.235		101.243	185.93		78.8079	155.961		12.5827	93.7625		1.9876	4.6551		4.0803	6.2677		0.8059	3.4921
	451.479	586.53		778.078	1022.18		500.504	919.228		159.498	190.666		227.205	111.701		139.298	62.1495		2.7594	3.6943		5.5557	6.3537		2.2156	3.1092
	431.142	486.083		515.979	972.396		777.77	738.326		85.8789	224.293		57.4849	246.369		98.1885	167.48		2.9794	5.6789		11.4858	11.5957		5.1196	4.9942
	391.912	719.05		434.348	1210.79		424.788	887.073		130.464	202.298		123.481	221.597		96.4459	166.24		2.8013	4.8033		7.4744	10.3471		2.4893	5.3446
	383.878	357.437		440.686	336.089		543.222	90.2588		88.3873	106.125		66.7075	38.9483		34.6544	9.5248		2.7298	2.4828		15.5205	3.1777		2.6787	1.0115
	194.115	235.748		86.083	272.542		15.4692	292.744		24.1062	59.1408		14.3289	45.1196		4.9899	52.9132		0.8308	1.704		2.15	4.0272		1.2777	2.3183
	323.991	290.432		237.136	277.951		105.856	174.656		37.1645	61.1836		27.8233	27.6628		16.0516	21.4038		0.9617	1.9122		3.1816	3.9616		1.6531	1.5391
	263.901	227.889		334.26	315.132		153.152	252.152		69.3055	32.3256		44.3642	30.7519		14.7264	30.9112		2.2284	1.6901		3.8812	5.0726		1.5149	3.0689
	572.754	406.715		981.531	870.466		714.165	545.16		209.294	157.766		542.526	343.706		295.859	244.172		6.2284	5.085		14.2015	14.0768		9.3506	6.3863
		241.114			306.324			260.625			57.5167			69.7442			56.6368			1.7248			13.0914			3.4382
		253.796			375.566			504.793			98.5405			143.683			248.675			2.5429			7.7003			11.5568
		186.608			305.747			490.984			19.7789			37.9613			31.3645			1.3119			3.6083			4.6012
		162.972			484.839			315.267			74.1027			290.314			176.969			2.478			16.0405			11.7512

## Sheet: Figure 2b
Figure 2b
RBD-ACE2 inhibition decay rate
	Wuhan			Beta			BA.1
	BNT162b2	S-268019-b		BNT162b2	S-268019-b		BNT162b2	S-268019-b
	n = 90	n = 94		n = 90	n = 94		n = 90	n = 94
	-0.0125	0		-0.0153	-0.0044		-0.0175	0
	-0.0006	-0.0059		-0.0045	-0.01		-0.0121	-0.0134
	-0.0171	-0.0031		-0.0164	-0.0026		-0.0155	-0.009
	-0.0144	-0.0069		-0.0163	-0.0072		-0.017	-0.0133
	-0.0081	-0.0035		-0.0116	-0.0049		-0.0143	-0.009
	-0.0082	-0.0187		-0.0155	-0.0168		-0.0133	-0.0173
	-0.0064	-0.0004		-0.0138	0		-0.016	-0.01
	-0.008	-0.0033		-0.0058	0		-0.0135	-0.0001
	-0.0141	-0.0053		-0.0162	-0.0049		-0.0133	-0.0071
	-0.0087	-0.0011		-0.0125	0		-0.012	-0.0005
	-0.0025	-0.0071		-0.0086	-0.0091		-0.0121	-0.0027
	-0.0033	-0.0042		0	-0.0031		-0.0087	-0.0109
	-0.0076	-0.012		-0.0081	-0.0152		-0.0141	-0.015
	-0.0087	-0.0007		-0.0091	0		-0.0135	-0.0035
	-0.0081	-0.0059		-0.0122	-0.0038		-0.0161	0
	-0.0044	-0.0033		-0.0044	-0.0157		-0.0135	-0.0119
	-0.0055	0		-0.0066	0		-0.0149	-0.0044
	-0.0173	0		-0.0179	0		-0.016	-0.0037
	-0.0126	-0.001		-0.0139	0		-0.0123	-0.0032
	-0.0111	0		-0.0137	0		-0.0168	-0.0116
	-0.0078	-0.0056		-0.0073	-0.0057		-0.0124	-0.0155
	-0.0105	-0.004		-0.0132	-0.0018		-0.0169	-0.0124
	-0.0162	-0.005		-0.0148	-0.0053		-0.0159	-0.0106
	-0.0084	-0.0001		-0.0123	0		-0.0172	-0.0065
	-0.0126	-0.0163		-0.0147	-0.0155		-0.0178	-0.0136
	-0.0061	-0.0116		-0.0145	-0.0075		-0.0164	-0.0081
	-0.0015	-0.0073		-0.0039	-0.0117		-0.02	-0.0127
	-0.0119	-0.0116		-0.0116	-0.0152		-0.0168	-0.0144
	-0.0024	-0.0081		-0.0077	-0.0078		-0.0161	-0.0128
	0	-0.0091		0	-0.0103		-0.0024	-0.0134
	-0.0137	-0.0094		-0.0158	-0.0112		-0.0194	-0.0161
	-0.0177	-0.0076		-0.0164	-0.0075		-0.0138	-0.0159
	-0.0131	-0.0035		-0.0116	-0.0042		-0.012	-0.0205
	-0.0112	0		-0.0153	0		-0.0112	0
	-0.0122	0		-0.0134	0		-0.0065	0
	-0.0109	-0.0154		-0.0152	-0.0153		-0.014	-0.0068
	-0.0093	-0.0125		-0.0152	-0.0124		-0.0185	-0.0127
	-0.0182	-0.0118		-0.0166	-0.0159		-0.0196	-0.016
	-0.0166	-0.0103		-0.0165	-0.0107		-0.0182	-0.0127
	-0.0133	-0.0096		-0.0151	-0.0123		-0.0152	-0.0145
	-0.0047	-0.0051		-0.0074	-0.0061		-0.0073	-0.0069
	-0.0124	0		-0.0163	-0.0024		-0.0135	-0.0096
	-0.0074	-0.0064		-0.0149	-0.0066		-0.0134	-0.0078
	-0.0156	0		-0.017	0		-0.0162	-0.0036
	-0.0103	-0.0091		-0.0125	-0.0095		-0.0176	-0.0115
	-0.0023	-0.002		-0.0107	0		-0.01	-0.0091
	-0.0072	-0.0065		-0.0099	-0.0024		-0.0129	-0.0099
	-0.0082	-0.0156		-0.012	-0.0158		-0.014	-0.0142
	-0.01	-0.0143		-0.0131	-0.0131		-0.013	-0.0133
	-0.0149	-0.0025		-0.0095	-0.0005		-0.0118	-0.0019
	-0.0107	-0.0047		-0.01	-0.006		-0.0152	-0.0108
	-0.0112	-0.0054		-0.0161	-0.0106		-0.0183	-0.0084
	-0.0115	-0.0047		-0.0134	-0.0002		-0.0167	0
	-0.0077	-0.0069		-0.0124	-0.0061		-0.0126	-0.0086
	-0.0042	-0.0071		-0.0094	-0.0028		-0.0153	-0.0114
	-0.008	-0.0088		-0.0087	-0.0103		-0.0134	-0.0138
	-0.0129	-0.0055		-0.016	-0.0068		-0.0185	-0.007
	-0.0005	0		-0.0078	0		-0.0204	-0.0098
	-0.0199	-0.0147		-0.0193	-0.0182		-0.0229	-0.0201
	-0.0102	-0.0033		-0.0141	-0.0034		-0.0124	-0.0112
	-0.0123	-0.0048		-0.0163	-0.0007		-0.0183	-0.0115
	-0.0065	-0.0032		0	0		-0.0017	-0.0095
	-0.0078	-0.0129		-0.0072	-0.0137		-0.0128	-0.0175
	-0.0069	-0.0119		-0.0072	-0.015		-0.0155	-0.014
	-0.0102	-0.0131		-0.0108	-0.0183		-0.0121	-0.0196
	-0.0046	-0.0164		-0.0016	-0.0133		-0.0088	-0.0203
	-0.0058	-0.0079		-0.007	-0.0087		-0.011	-0.0127
	-0.0067	0		-0.0122	0		-0.0114	-0.0105
	-0.0133	0		-0.0172	0		-0.0161	-0.0208
	-0.0173	0		-0.016	0		-0.0139	-0.0085
	-0.0079	-0.0003		-0.0071	-0.0039		-0.0095	-0.0164
	-0.0141	-0.0131		-0.0168	-0.0085		-0.0147	-0.0171
	-0.0076	-0.0009		-0.0039	-0.0002		-0.0108	0
	-0.0127	-0.0002		-0.0158	-0.0012		-0.0156	-0.0051
	-0.0095	-0.0013		-0.0044	-0.0064		-0.0092	-0.0094
	0	0		0	0		-0.0077	-0.0031
	-0.0074	-0.0125		-0.0008	-0.0133		-0.0082	-0.0168
	-0.0106	-0.0022		-0.0146	0		-0.0167	-0.004
	-0.0138	-0.0038		-0.0155	-0.0068		-0.018	-0.0072
	-0.0096	-0.0085		-0.0113	-0.0123		-0.0151	-0.0137
	-0.0101	-0.0071		-0.0091	-0.0037		-0.0155	-0.0057
	-0.0197	-0.0067		-0.0162	-0.0092		-0.0201	-0.0111
	-0.0089	-0.0025		-0.0097	-0.0125		-0.015	-0.0128
	0	-0.006		0	-0.008		-0.0139	-0.0142
	-0.0006	-0.0067		-0.0048	-0.0062		-0.0167	-0.0121
	0	-0.0138		-0.0113	-0.0169		-0.0207	-0.017
	-0.017	0		-0.0147	-0.002		-0.0101	-0.0106
	-0.0125	-0.0074		-0.0105	-0.012		-0.012	-0.0153
	-0.0135	-0.005		-0.0146	-0.0008		-0.0152	-0.0099
	-0.0068	-0.0093		-0.0114	-0.0072		-0.0085	-0.0137
		-0.0037			-0.0047			-0.0184
		0			0			0
		0			-0.0043			0
		-0.0087			-0.0098			-0.0067

## Sheet: Figure 2c
Figure 2c
Ratios of the sustainers and decayers for RBD-ACE2 inhibition
	Wuhan			Beta			BA.1
	BNT162b2			BNT162b2			BNT162b2
	Sustainer	4		Sustainer	5		Sustainer	0
	Decayer	86		Decayer	85		Decayer	90
	Wuhan			Beta			BA.1
	S-268019-b			S-268019-b			S-268019-b
	Sustainer	15		Sustainer	21		Sustainer	8
	Decayer	79		Decayer	73		Decayer	94

## Sheet: Figure 3a
Figure 3a
RBD-binding IgG day 68
	Wuhan		BNT162b2 [n =25 (score 0), n = 35 (score 1–4), n = 30 (score ≥5)]																																			S-268019-b [n = 38 (score 0), n = 37 (score 1–4), n = 19 (score ≥5)]
	Systemic symptom severity	0	815.389	3507.29	911.799	803.225	947.146	1461.97	869.274	3344.24	1302.62	1489.58	699.808	5179.93	1110.47	750.471	130.138	1406.17	1114.14	1380.66	1325.68	1693.19	1135.9	1158.04	1095.1	591.412	2760.1											1147.08	1013.71	4068.39	4915.35	726.601	6555.48	2537.96	731.501	2359.88	1380.83	617.714	1001.65
		1–4	3016.3	4589.65	1047.6	1065.57	1300.24	2754.55	4176.35	2174.79	1033.49	3203.72	1622.89	1857.23	2878.29	1469.66	2670.86	2302.42	1118.1	531.154	396.987	1006.4	1794.49	5002.04	528.592	1448.08	2196.07	4005.29	3406.81	1518.82	2304.94	4141.37	1359.29	335.255	1405.63	2912.49	1017.36	2928.64	8080.98	4540.68	2791.43	981.568	794.908	1525	2915.48	401.547	6596.39	12171.2	2581.3
		≥ 5	2515.14	6102.59	2998.7	4452.24	3076.62	2514.01	2491.96	1537.92	1353.96	540.737	2088.37	690.916	2935.73	723.694	2148.74	1246.53	2708.46	2689.89	1627.9	2663.16	3393.38	1297.28	2510.2	2997.96	2199.03	2216.86	494.663	1764.84	1510.77	3775.57						6653.79	1649.34	4748.16	1489.58	1615.52	4104.07	2278.59	3787.79	2745.87	2199.03	807.3	2749.6
	Beta		BNT162b2 [n =25 (score 0), n = 35 (score 1–4), n = 30 (score ≥5)]																																			S-268019-b [n = 38 (score 0), n = 37 (score 1–4), n = 19 (score ≥5)]
	Systemic symptom severity	0	352.408	1356.12	375.842	361.759	390.734	557.394	323.977	1213.64	555.447	548.363	299.341	1597.22	522.834	298.977	37.1685	607.66	503.697	647.29	568.624	556.679	427.121	392.305	383.898	162.966	1091.4											405.438	483.11	2043.88	2548.87	369.431	3329.99	1002.34	289.291	1114.13	614.417	294.065	480.178
		1–4	1152.88	1469.33	442.356	468.622	529.985	895.335	1643.72	747.09	409.558	1422.46	708.301	734.73	1253.48	630.785	936.774	1187.25	504.084	168.789	101.408	386.649	844.986	2430.36	177.33	616.086	966.62	1571.78	1274.2	609.69	629.703	1827.87	485.474	118.615	570.84	1085.22	375.514	1163.78	3888.42	2109.77	1476.39	330.789	302.981	637.569	1245.75	130.504	2604.7	5408.87	1132.43
		≥ 5	1040.16	2235.18	1143.66	1413.07	1663.3	1043.99	835.419	764.418	503.068	208.506	930.058	259.008	1276.88	286.857	982.919	610.559	1235.5	1195.07	814.199	1079.41	1379.06	481.204	1011.68	1030.38	851.556	519.645	188.858	605.79	514.197	1300.03						2682.83	565.777	2085.53	493.048	795.46	1928.13	948.019	1378.63	850.217	840.088	297.591	1272.42
	BA.1		BNT162b2 [n =25 (score 0), n = 35 (score 1–4), n = 30 (score ≥5)]																																			S-268019-b [n = 38 (score 0), n = 37 (score 1–4), n = 19 (score ≥5)]
	Systemic symptom severity	0	240.704	469.611	224.499	158.037	209.356	217.526	185.612	688.212	224.445	267.991	114.473	760.181	202.195	109.639	19.805	216.136	249.838	174.581	190.357	330.658	164.626	214.288	126.915	27.2621	662.734											223.589	215.455	932.634	1103.43	135.209	1604.88	492.587	170.546	635.793	233.967	175.501	300.834
		1–4	953.276	827.541	237.737	130.03	259.522	411.294	1022.37	266.086	333.223	562.488	308.339	317.451	420.383	283.11	577.876	338.586	134.833	55.7365	47.1256	162.384	275.468	728.693	61.0774	259.297	333.522	1024.03	459.007	265.646	435.079	514.197	314.721	93.6432	162.093	609.69	181.742	746.571	1511.15	1311.89	560.393	123.383	160.962	256.757	561.963	50.6651	1104.7	2450.65	688.053
		≥ 5	500.603	970.11	469.721	723.239	935.433	332.908	405.342	358.446	188.759	124.256	341.836	71.7855	515.419	172.581	510.31	282.938	575.841	535.493	235.906	443.561	606.899	227.768	389.417	557.525	363.081	298.406	83.1189	321.719	269.64	402.571						1422.78	384.71	1333.98	146.882	490.976	788.862	535.835	710.935	518.472	368.632	76.676	629.314
[truncated: 26 more columns]

## Sheet: Figure 3b
Figure 3b
RBD-ACE2 inhibition day 68
	Wuhan		BNT162b2 [n =25 (score 0), n = 35 (score 1–4), n = 30 (score ≥5)]																																			S-268019-b [n = 38 (score 0), n = 37 (score 1–4), n = 19 (score ≥5)]
	Systemic symptom severity	0	121.831	803.383	212.034	183.587	185.104	378.428	95.1003	492.217	77.7879	506.526	173.743	739.021	429.808	106.941	5.5685	445.867	233.355	300.697	259.081	576.43	286.916	344.817	268.084	34.6821	469.803											193.989	259.894	641.654	851.359	112.869	827.112	684.207	15.5684	403.968	362.842	38.2675	43.4887
		1–4	403.552	1620.04	139.198	264.185	269.451	648.554	784.102	530.515	79.8149	736.938	444.502	597.183	756.125	307.732	595.764	472.922	358.577	37.5077	56.2505	263.006	474.097	948.782	16.4167	281.938	773.046	890.174	450.602	232.613	401.97	769.587	137.808	5.4626	129.277	491.185	118.166	379.894	1537.45	1033.07	505.22	42.948	57.5276	643.234	716.075	13.2595	1159.91	898.169	522.735
		≥ 5	462.324	594.467	643.234	1138.03	566.138	549.476	739.021	383.424	245.339	9.388	429.409	72.6639	755.46	98.4493	597.629	286.7	595.764	605.206	337.503	590.239	637.006	98.4747	500.504	777.77	424.788	543.222	15.4692	105.856	153.152	714.165						1460.15	344.812	844.937	274.161	183.416	686.604	681.235	919.228	738.326	887.073	90.2588	292.744
	Beta		BNT162b2 [n =25 (score 0), n = 35 (score 1–4), n = 30 (score ≥5)]																																			S-268019-b [n = 38 (score 0), n = 37 (score 1–4), n = 19 (score ≥5)]
	Systemic symptom severity	0	14.4173	205.662	19.8961	17.9773	19.2708	58.6998	11.0752	45.9301	10.4235	88.9707	22.2818	86.7033	85.5778	13.8001	1.9057	168.531	58.2304	33.9873	35.7748	61.2341	41.3456	55.8307	54.9401	4.8746	85.1168											13.5031	73.1439	209.793	447.663	27.5453	451.054	195.019	3.2705	98.023	79.2271	5.0545	7.2127
		1–4	36.9832	228.997	11.6422	85.6309	30.8333	41.1609	52.8579	169.145	5.1013	75.2517	74.9864	145.43	351.057	130.112	61.7054	203.021	57.8379	5.268	5.8187	44.5872	209.545	520.295	3.8729	46.2703	205.064	143.047	160.564	52.4569	53.0979	443.084	14.0062	3.5135	20.9913	135.223	20.6147	36.2977	692.316	469.182	126.089	5.2308	2.9989	172.627	350.643	2.9871	591.841	547.235	133.976
		≥ 5	117.319	239.981	239.594	172.228	266.037	181.966	96.7016	36.8915	48.7906	2.4542	140.622	8.8574	243.807	12.0963	188.833	47.4188	224.76	131.933	127.863	112.302	159.257	12.5827	139.298	98.1885	96.4459	34.6544	4.9899	16.0516	14.7264	295.859						353.768	23.9517	336.38	32.9492	27.73	347.979	93.7625	62.1495	167.48	166.24	9.5248	52.9132
	BA.1		BNT162b2 [n =25 (score 0), n = 35 (score 1–4), n = 30 (score ≥5)]																																			S-268019-b [n = 38 (score 0), n = 37 (score 1–4), n = 19 (score ≥5)]
	Systemic symptom severity	0	1.6679	4.1078	1.9642	1.6061	2.2808	2.6306	1.4694	4.1319	0.7006	3.46	1.5551	3.1235	2.3253	1.18	0.8138	4.9025	2.8689	2.3769	2.0054	1.9248	2.1237	3.7663	1.6726	0.7631	3.6455											1.7165	2.4114	6.6285	20.0216	1.1561	34.515	3.4876	1.335	2.5115	2.3316	0.9914	1.1262
		1–4	3.4889	7.6492	1.3735	2.1558	1.8495	2.5015	3.942	2.8197	1.3067	2.876	1.9323	5.1751	9.5889	5.7946	3.6262	3.226	1.9341	0.619	1.4822	1.8467	5.8088	23.8914	0.6268	2.0958	5.4682	5.9605	3.6302	3.7778	3.6523	15.6409	2.77	1.5738	1.4094	4.6861	3.2985	3.3229	24.7402	13.014	3.2098	1.1752	0.8488	3.1253	9.6083	0.8126	17.1253	33.1019	6.0656
		≥ 5	4.3114	7.1511	8.308	5.9656	8.308	3.472	3.4152	2.9385	1.9255	0.7653	4.4306	1.1133	5.551	1.3978	4.3334	2.6568	5.7959	3.3271	2.8835	2.7358	5.1694	0.8059	2.2156	5.1196	2.4893	2.6787	1.2777	1.6531	1.5149	9.3506						12.0485	1.448	8.0699	1.6947	2.0275	9.9897	3.4921	3.1092	4.9942	5.3446	1.0115	2.3183
[truncated: 26 more columns]

[truncated: 33 more sheets: Figure 3c, Figure 3d, Figure 4b, Figure 4c, Figure 4d, Figure 4e, Figure 5a, Figure 5b, Figure 5c, Supplementary Figure 1, Supplementary Figure 2a, Supplementary Figure 2b, Supplementary Figure 2c, Supplementary Figure 2d, Supplementary Figure 2e, Supplementray Figure 2f, Supplementary Figure 2g, Supplementary Figure 3a, Supplementary Figure 3b, Supplementary Figure 3c …]
